# Supplementary material for: Transcriptomic analysis of temporal shifts in berry development between two grapevine cultivars of the Pinot family reveals potential genes controlling ripening time
Source: BMC Plant Biol. 2021 Jul 7;21:327. doi: 10.1186/s12870-021-03110-6 (PMC8265085; doi:10.1186/s12870-021-03110-6)
Supplement: Supplementary file 1 — Additional file 1: Table S1. Clonal relation of PN and PNP confirmed by 24 SSR markers. Table S2. Sampling and phenotypical observations (BBCH) for 2014. Table S3. Sampling and phenotypical observations (BBCH) for 2017. Table S4. Pearsonr correlations of gene expression values over time between both years. Table S5. Top 500 genes influencing principal component PC1. Table S6. Top 500 genes influencing principal component PC2. Table S7. Cluster memberships of clusters obtained from the cluster analysis PN/PNP. Table S8. Cluster memberships of clusters obtained from the cluster analysis PN. Table S9. Cluster memberships of clusters obtained from the cluster analysis PNP. Table S10. GO term enrichment for the clusters from the cluster analysis of PN/PNP. Table S11. GO term enrichment for the clusters from the cluster analysis of PN. Table S12. GO term enrichment for the clusters from the cluster analysis of PNP. Table S13. Differentially expressed genes between PN and PNP in both years and filtering steps. Table S14. Overlap of 12 putatively ripening time control DEGs (time points: DAF 0-35 from 2014 intersecting with DAF 0-42 from 2017) and 388 veraison-specific DEGs (time points: DAF35+41 from 2014 intersecting with DAF42+49 from 2017) with previous transcriptomic grapevine studies. Table S15. VitisNet enrichment for intersecting DEGs. Table S16. VitisNet enrichment for regulatory DEGs. Table S17. VitisNet enrichment for veraison-specific DEGs. Table S18. Up- & Down-regulated TFs among the DEGs. Table S19. ENA sample identifier and metadata linked to the study for PNP RNA-Seq reads from 2014 (PRJEB39262). Table S20. ENA sample identifier and metadata linked to the study for PN RNA-Seq reads from 2014 (PRJEB39261). Table S21. ENA sample identifier and metadata linked to the study for PNP RNA-Seq reads from 2017 (PRJEB39264). Table S22. ENA sample identifier and metadata linked to the study for PN RNA-Seq reads from 2017 (PRJEB39263). Table S23. Sequences of primers us [file 12870_2021_3110_MOESM1_ESM.xlsx]

## Sheet: Table S1
Table S1: Clonal relation of PN and PNP confirmed by a set of 24 SSR markers
Accession number	Prime name	Variety number VIVC	VVS2:1	VVS2:2	VVMD5:1	VVMD5:2	VVMD7:1	VVMD7:2	VVMD27:1	VVMD27:2	VrZAG62:1	VrZAG62:2	VrZAG79:1	VrZAG79:2	VVMD28:1	VVMD28:2	VVMD32:1	VVMD32:2	VVMD25:1	VVMD25:2	VMC 1B11:1	VMC 1B11:2	VMC 4F3.1:1	VMC 4F3.1:2	VRZAG67:1	VRZAG67:2	VrZAG 83:1	VrZAG 83:2	VVMD 21:1	VVMD 21:2	VVMD24:1	VVMD24:2	VVIB01:1	VVIB01:2	VVIH 54:1	VVIH 54:2	VVIN 16:1	VVIN 16:2	VVIN73:1	VVIN73:2	VVIP31:1	VVIP31:2	VVIP60:1	VVIP60:2	VVIQ 52:1	VVIQ 52:2	VVIV 37:1	VVIV 37:2	VVIV67:1
DEU098-2013-046	PINOT PRECOCE NOIR (PPN)	9280	137	151	230	240	239	243	186	190	188	194	239	245	218	236	240	272	239	249	167	173	171	177	122	148	188	201	249	250	212	214	289	295	163	167	149	157	266	268	177	181	318	320	82	82	150	160	365
DEU098-1980-007	PINOT NOIR (PN)	9279	137	151	230	240	239	243	186	190	188	194	239	245	218	236	240	272	239	249	167	173	171	177	122	148	188	201	249	250	212	214	289	295	163	167	149	157	266	268	177	181	318	320	82	82	150	160	365
[truncated: 1 more columns]

## Sheet: Table S2
Table S2: Sampling and phenotypical observations (BBCH) for 2014
No.	cultivar	location	tissue	time point	date	BBCH
R001	PN	51-14	inflorescence	t0	2014-06-05	61
R002	PN	51-14	inflorescence	t0		61
R003	PN	51-14	inflorescence	t0		61
R007	PNP	51-08	inflorescence	t0		61
R008	PNP	51-08	inflorescence	t0		61
R009	PNP	51-08	inflorescence	t0		61
R025	PN	51-14	inflorescence	t1	2014-06-12	71
R026	PN	51-14	inflorescence	t1		71
R027	PN	51-14	inflorescence	t1		71
R031	PNP	51-08	inflorescence	t1		71
R032	PNP	51-08	inflorescence	t1		71
R033	PNP	51-08	inflorescence	t1		71
R037	PN	51-14	inflorescence	t2	2014-06-18	71
R038	PN	51-14	inflorescence	t2		71
R039	PN	51-14	inflorescence	t2		73
R043	PNP	51-08	inflorescence	t2		73
R044	PNP	51-08	inflorescence	t2		73
R045	PNP	51-08	inflorescence	t2		73
R049	PN	51-14	inflorescence	t3	2014-06-26	73
R050	PN	51-14	inflorescence	t3		73
R051	PN	51-14	inflorescence	t3		73
R055	PNP	51-08	inflorescence	t3		75
R056	PNP	51-08	inflorescence	t3		75
R057	PNP	51-08	inflorescence	t3		75
R061	PN	51-14	inflorescence	t4	2014-07-02	75
R062	PN	51-14	inflorescence	t4		73/75
R063	PN	51-14	inflorescence	t4		73/75
R067	PNP	51-08	inflorescence	t4		75
R068	PNP	51-08	inflorescence	t4		75
R069	PNP	51-08	inflorescence	t4		75
R073	PN	51-14	inflorescence	t5	2014-07-10	77
R074	PN	51-14	inflorescence	t5		77
R075	PN	51-14	inflorescence	t5		77
R079	PNP	51-08	inflorescence	t5		79
R080	PNP	51-08	inflorescence	t5		79
R081	PNP	51-08	inflorescence	t5		79
R085	PN	51-14	inflorescence	t6	2014-07-16	79
R086	PN	51-14	inflorescence	t6		79
R087	PN	51-14	inflorescence	t6		79
R091	PNP	51-08	inflorescence	t6		81
R092	PNP	51-08	inflorescence	t6		81
R093	PNP	51-08	inflorescence	t6		81
R097	PN	51-14	inflorescence	t7	2014-07-24	79
R098	PN	51-14	inflorescence	t7		79
R099	PN	51-14	inflorescence	t7		79
R103	PNP	51-08	inflorescence	t7		81
R104	PNP	51-08	inflorescence	t7		81
R105	PNP	51-08	inflorescence	t7		81
R109	PN	51-14	inflorescence	t8	2014-07-31	81
R110	PN	51-14	inflorescence	t8		81
R111	PN	51-14	inflorescence	t8		81
R115	PNP	51-08	inflorescence	t8		83/85
R116	PNP	51-08	inflorescence	t8		83/85
R117	PNP	51-08	inflorescence	t8		83/85
R121	PN	51-14	inflorescence	t9	2014-08-07	83
R122	PN	51-14	inflorescence	t9		83
R123	PN	51-14	inflorescence	t9		83
R127	PNP	51-08	inflorescence	t9		85
R128	PNP	51-08	inflorescence	t9		85
R129	PNP	51-08	inflorescence	t9		85
R133	PN	51-14	inflorescence	t10	2014-08-14	81
R134	PN	51-14	inflorescence	t10		81
R135	PN	51-14	inflorescence	t10		81
R139	PNP	51-08	inflorescence	t10		89
R140	PNP	51-08	inflorescence	t10		89
R141	PNP	51-08	inflorescence	t10		89
R145	PN	51-14	inflorescence	t11	2014-08-21	83
R146	PN	51-14	inflorescence	t11		83
R147	PN	51-14	inflorescence	t11		83
R151	PNP	51-08	inflorescence	t11		89
R152	PNP	51-08	inflorescence	t11		89
R153	PNP	51-08	inflorescence	t11		89

## Sheet: Table S3
Table S3: Sampling and phenotypical observations (BBCH) for 2017
No.	cultivar	location	tissue	time point	date	BBCH
R601	PN	51-14	inflorescence	t0	2017-06-01	61
R602	PN	51-14	inflorescence	t0		61
R603	PN	51-14	inflorescence	t0		61
R604	PNP	51-08	inflorescence	t0		61
R605	PNP	51-08	inflorescence	t0		61
R606	PNP	51-08	inflorescence	t0		61
R607	PN	51-14	inflorescence	t1	2017-06-04	65
R608	PN	51-14	inflorescence	t1		65
R609	PN	51-14	inflorescence	t1		65
R610	PNP	51-08	inflorescence	t1		65
R611	PNP	51-08	inflorescence	t1		65
R612	PNP	51-08	inflorescence	t1		65
R613	PN	51-14	inflorescence	t2	2017-06-08	68
R614	PN	51-14	inflorescence	t2		68
R615	PN	51-14	inflorescence	t2		68
R616	PNP	51-08	inflorescence	t2		69
R617	PNP	51-08	inflorescence	t2		69
R618	PNP	51-08	inflorescence	t2		69
R619	PN	51-14	inflorescence	t3	2017-06-13	71
R620	PN	51-14	inflorescence	t3		71
R621	PN	51-14	inflorescence	t3		71
R622	PNP	51-08	inflorescence	t3		71
R623	PNP	51-08	inflorescence	t3		71
R624	PNP	51-08	inflorescence	t3		71
R625	PN	51-14	inflorescence	t4	2017-06-20	73
R626	PN	51-14	inflorescence	t4		73
R627	PN	51-14	inflorescence	t4		73
R628	PNP	51-08	inflorescence	t4		73
R629	PNP	51-08	inflorescence	t4		73
R630	PNP	51-08	inflorescence	t4		73
R631	PN	51-14	inflorescence	t5	2017-06-29	73
R632	PN	51-14	inflorescence	t5		73
R633	PN	51-14	inflorescence	t5		73
R634	PNP	51-08	inflorescence	t5		75
R635	PNP	51-08	inflorescence	t5		75
R636	PNP	51-08	inflorescence	t5		75
R637	PN	51-14	inflorescence	t6	2017-07-06	75
R638	PN	51-14	inflorescence	t6		75
R639	PN	51-14	inflorescence	t6		75
R640	PNP	51-08	inflorescence	t6		75
R641	PNP	51-08	inflorescence	t6		75
R642	PNP	51-08	inflorescence	t6		75
R643	PN	51-14	inflorescence	t7	2017-07-13	77
R644	PN	51-14	inflorescence	t7		77
R645	PN	51-14	inflorescence	t7		77
R646	PNP	51-08	inflorescence	t7		79
R647	PNP	51-08	inflorescence	t7		79
R648	PNP	51-08	inflorescence	t7		79
R649	PN	51-14	inflorescence	t8	2017-07-20	79
R650	PN	51-14	inflorescence	t8		79
R651	PN	51-14	inflorescence	t8		79
R652	PNP	51-08	inflorescence	t8		81
R653	PNP	51-08	inflorescence	t8		81
R654	PNP	51-08	inflorescence	t8		81
R655	PN	51-14	inflorescence	t9	2017-07-28	79
R656	PN	51-14	inflorescence	t9		79
R657	PN	51-14	inflorescence	t9		81
R658	PNP	51-08	inflorescence	t9		83
R659	PNP	51-08	inflorescence	t9		83
R660	PNP	51-08	inflorescence	t9		83
R661	PN	51-14	inflorescence	t10	2017-07-31	81
R662	PN	51-14	inflorescence	t10		83
R663	PN	51-14	inflorescence	t10		81
R664	PNP	51-08	inflorescence	t10		83
R665	PNP	51-08	inflorescence	t10		83
R666	PNP	51-08	inflorescence	t10		83
R667	PN	51-14	inflorescence	t11	2017-08-07	83
R668	PN	51-14	inflorescence	t11		83
R669	PN	51-14	inflorescence	t11		81/83
R670	PNP	51-08	inflorescence	t11		83
R671	PNP	51-08	inflorescence	t11		83
R672	PNP	51-08	inflorescence	t11		83
R673	PN	51-14	inflorescence	t12	2017-08-17	83
R674	PN	51-14	inflorescence	t12		83
R675	PN	51-14	inflorescence	t12		83
R676	PNP	51-08	inflorescence	t12		85
R677	PNP	51-08	inflorescence	t12		85
R678	PNP	51-08	inflorescence	t12		85

## Sheet: Table S4
Table S4A: Pearsonr correlations of gene expression values over time between both years
	PN		PNP
	Genes	%	Genes	%
Genes correlated p < 0.05	10.205	-	16.226	-
anti-correlated	17	~ 0.17	18	0.11
very strong	3.454	33.85	7.886	48.60
strong	3,630	35.57	5.103	31.45
moderate	3.104	30.42	3.219	19.84
The strength of correlation is described via the value of r = .0 - .19 (very weak); .2 - .39 (weak); .40 - .59 (moderate); .60 - .79 (strong); .80 - 1.0 (very strong) [49].
Table S4B: Selected samples with the same BBCH stage from each year, used for year comparison via Pearsonr and Clust
Samples from 2014:						Samples from 2017:
	No.	cultivar	time point	date	BBCH		No.	cultivar	time point	date	BBCH
	R001	PN	t0	2014-06-05	61		R601	PN	t0	2017-06-01	61
	R002	PN	t0		61		R602	PN	t0		61
	R003	PN	t0		61		R603	PN	t0		61
	R007	PNP	t0		61		R604	PNP	t0		61
	R008	PNP	t0		61		R605	PNP	t0		61
	R009	PNP	t0		61		R606	PNP	t0		61
	R025	PN	t1	2014-06-12	71		R619	PN	t3	2017-06-13	71
	R026	PN	t1		71		R620	PN	t3		71
	R027	PN	t1		71		R621	PN	t3		71
	R031	PNP	t1		71		R622	PNP	t3		71
	R032	PNP	t1		71		R623	PNP	t3		71
	R033	PNP	t1		71		R624	PNP	t3		71
	R049	PN	t3	2014-06-26	73		R631	PN	t5	2017-06-29	73
	R050	PN	t3		73		R632	PN	t5		73
	R051	PN	t3		73		R633	PN	t5		73
	R055	PNP	t3		75		R634	PNP	t5		75
	R056	PNP	t3		75		R635	PNP	t5		75
	R057	PNP	t3		75		R636	PNP	t5		75
	R061	PN	t4	2014-07-02	75		R637	PN	t6	2017-07-06	75
	R062	PN	t4		73/75		R638	PN	t6		75
	R063	PN	t4		73/75		R639	PN	t6		75
	R067	PNP	t4		75		R640	PNP	t6		75
	R068	PNP	t4		75		R641	PNP	t6		75
	R069	PNP	t4		75		R642	PNP	t6		75
	R073	PN	t5	2014-07-10	77		R643	PN	t7	2017-07-13	77
	R074	PN	t5		77		R644	PN	t7		77
	R075	PN	t5		77		R645	PN	t7		77
	R079	PNP	t5		79		R646	PNP	t7		79
	R080	PNP	t5		79		R647	PNP	t7		79
	R081	PNP	t5		79		R648	PNP	t7		79
	R085	PN	t6	2014-07-16	79		R649	PN	t8	2017-07-20	79
	R086	PN	t6		79		R650	PN	t8		79
	R087	PN	t6		79		R651	PN	t8		79
	R091	PNP	t6		81		R652	PNP	t8		81
	R092	PNP	t6		81		R653	PNP	t8		81
	R093	PNP	t6		81		R654	PNP	t8		81
	R109	PN	t8	2014-07-31	81		R661	PN	t10	2017-07-31	81
	R110	PN	t8		81		R662	PN	t10		83
	R111	PN	t8		81		R663	PN	t10		81
	R115	PNP	t8		83/85		R664	PNP	t10		83
	R116	PNP	t8		83/85		R665	PNP	t10		83
	R117	PNP	t8		83/85		R666	PNP	t10		83
	R121	PN	t9	2014-08-07	83		R673	PN	t12	2017-08-17	83
	R122	PN	t9		83		R674	PN	t12		83
	R123	PN	t9		83		R675	PN	t12		83
	R127	PNP	t9		85		R676	PNP	t12		85
	R128	PNP	t9		85		R677	PNP	t12		85
	R129	PNP	t9		85		R678	PNP	t12		85

## Sheet: Table S5
Table S5: Top 500 genes influencing principal component PC1
V2 Grape-ID (gene):	Symbol:	Main actors PC1:	MapMan bin:	MapMan name:	MapMan description:	Refseq:
VIT_201s0011g05110	VviGRIP61	0.134976	20.1'	stress.biotic'	(ipr000916 : 133.14447) Bet v I domain & (at1g70890 : 132.0) MLP-like protein 43 (MLP43); FUNCTIONS IN: molecular_function unknown; INVOLVED IN: response to biotic stimulus, defense response; LOCATED IN: chloroplast; EXPRESSED IN: 17 plant structures; EXPRESSED DURING: 10 growth stages; CONTAINS InterPro DOMAIN/s: Bet v I allergen (InterPro:IPR000916); BEST Arabidopsis thaliana protein match is: …	ripening-related protein-like [Vitis vinifera]
VIT_205s0049g00760	VviMRIP1	0.126566	35.2'	not assigned.unknown'	no hits & (original description: gene=VIT_205s0049g00760 CDS=14-820)'	ripening-induced protein 1-like precursor [Vitis vinifera]
VIT_205s0049g00520	VviGRIP4	0.112047	35.2'	not assigned.unknown'	no hits & (original description: gene=VIT_205s0049g00520 CDS=23-676)'	proline-rich cell wall protein-like precursor [Vitis vinifera]
VIT_211s0016g04920		0.101636	35.2'	not assigned.unknown'	(original description: gene=VIT_211s0016g04920 CDS=347-670)'	PREDICTED: early nodulin-93 [Vitis vinifera]
VIT_206s0004g02560	VviGRIP22	0.0975997	35.2'	not assigned.unknown'	(original description: gene=VIT_206s0004g02560 CDS=29-691)'	ripening-related protein grip22 precursor [Vitis vinifera]
VIT_206s0061g00550		0.089348	10.7'	cell wall.modification'	(at2g36870 : 405.0) xyloglucan endotransglucosylase/hydrolase 32 (XTH32); FUNCTIONS IN: hydrolase activity, acting on glycosyl bonds, hydrolase activity, hydrolyzing O-glycosyl compounds; INVOLVED IN: carbohydrate metabolic process; LOCATED IN: endomembrane system; EXPRESSED IN: 19 plant structures; EXPRESSED DURING: 13 growth stages; CONTAINS InterPro DOMAIN/s: Concanavalin A-like lectin/glucana…	Xyloglucan endo-transglycosylase [Vitis labrusca x Vitis vinifera]
VIT_205s0049g00770	VviMPRP2	0.0868075	35.2'	not assigned.unknown'	no hits & (original description: gene=VIT_205s0049g00770 CDS=60-971)'	PREDICTED: early nodulin-75-like [Vitis vinifera]
VIT_202s0025g04300	VviOSM1	0.0862002	20.2'	stress.abiotic'	(p25096|p21_soybn : 340.0) Protein P21 - Glycine max (Soybean) & (loc_os03g46070.1 : 313.0) no description available & (at4g11650 : 309.0) osmotin-like protein; osmotin 34 (OSM34); INVOLVED IN: defense response to fungus, incompatible interaction, response to salt stress, defense response to bacterium, incompatible interaction, response to other organism; LOCATED IN: endomembrane system; EXPRESSE…	PREDICTED: protein P21 [Vitis vinifera]
VIT_205s0094g00340	VviCHI4D	0.0859613	20.1'	stress.biotic'	(at3g54420 : 338.0) encodes an EP3 chitinase that is expressed during somatic embryogenesis in 'nursing' cells surrounding the embryos but not in embryos themselves. The gene is also expressed in mature pollen and growing pollen tubes until they enter the receptive synergid, but not in endosperm and integuments as in carrot. Post-embryonically, expression is found in hydathodes, stipules, root ep…	class IV chitinase precursor [Vitis vinifera]
VIT_219s0090g01370		0.0856421	35.2'	not assigned.unknown'	no hits & (original description: gene=VIT_219s0090g01370 CDS=57-329)'	PREDICTED: glycine-rich protein DC7.1-like [Vitis vinifera]
VIT_204s0079g00690	VviGST4	0.0847414	26.9'	misc.glutathione S transferases'	(at5g17220 : 264.0) Encodes glutathione transferase belonging to the phi class of GSTs. Naming convention according to Wagner et al. (2002). Mutants display no pigments on leaves and stems.; glutathione S-transferase phi 12 (GSTF12); CONTAINS InterPro DOMAIN/s: Thioredoxin fold (InterPro:IPR012335), Glutathione S-transferase, C-terminal (InterPro:IPR004046), Glutathione S-transferase, C-terminal-…	glutathione S-transferase [Vitis amurensis]
VIT_202s0025g04330	VviTL1	0.0831471	20.2'	stress.abiotic'	(p13046|prr1_tobac : 366.0) Pathogenesis-related protein R major form precursor (Thaumatin-like protein E22) - Nicotiana tabacum (Common tobacco) & (at4g11650 : 327.0) osmotin-like protein; osmotin 34 (OSM34); INVOLVED IN: defense response to fungus, incompatible interaction, response to salt stress, defense response to bacterium, incompatible interaction, response to other organism; LOCATED IN: …	TL1 [Vitis vinifera]
VIT_202s0025g04310	VviTL3	0.0781568	20.2'	stress.abiotic'	(p25096|p21_soybn : 350.0) Protein P21 - Glycine max (Soybean) & (at4g11650 : 325.0) osmotin-like protein; osmotin 34 (OSM34); INVOLVED IN: defense response to fungus, incompatible interaction, response to salt stress, defense response to bacterium, incompatible interaction, response to other organism; LOCATED IN: endomembrane system; EXPRESSED IN: 6 plant structures; EXPRESSED DURING: 4 anthesis…	thaumatin-like protein [Vitis vinifera]
VIT_200s0225g00230		0.0749416	16.5.99.1'	secondary metabolism.sulfur-containing.misc.alliinase'	(at1g70560 : 434.0) TAA1 is involved in the shade-induced production of indole-3-pyruvate (IPA), a precursor to IAA, a biologically active auxin. It is also involved in regulating many aspects of plant growth and development from embryogenesis to flower formation and plays a role in ethylene-mediated signaling. This enzyme can catalyze the formation of IPA from L-tryptophan. Though L-Trp is expec…	PREDICTED: L-tryptophan--pyruvate aminotransferase 1 [Vitis vinifera]
VIT_216s0022g00960	VviGRIP28	0.072327	26.18'	misc.invertase/pectin methylesterase inhibitor family protein'	(at5g62350 : 209.0) Plant invertase/pectin methylesterase inhibitor superfamily protein; FUNCTIONS IN: enzyme inhibitor activity, pectinesterase inhibitor activity, pectinesterase activity; INVOLVED IN: response to salt stress; LOCATED IN: endomembrane system; EXPRESSED IN: 22 plant structures; EXPRESSED DURING: 13 growth stages; CONTAINS InterPro DOMAIN/s: Pectinesterase inhibitor (InterPro:IPR0…	ripening-related protein-like precursor [Vitis vinifera]
VIT_205s0094g00350		0.0720285	20.1'	stress.biotic'	(loc_os04g41680.1 : 360.0) no description available & (p29022|chia_maize : 358.0) Endochitinase A precursor (EC 3.2.1.14) (Seed chitinase A) - Zea mays (Maize) & (at3g54420 : 335.0) encodes an EP3 chitinase that is expressed during somatic embryogenesis in 'nursing' cells surrounding the embryos but not in embryos themselves. The gene is also expressed in mature pollen and growing pollen tubes un…	class IV chitinase [Vitis pseudoreticulata]
VIT_214s0081g00030	VviPR-4A	0.071834	20.1'	stress.biotic'	(p09762|win2_soltu : 208.0) Wound-induced protein WIN2 precursor - Solanum tuberosum (Potato) & (at3g04720 : 205.0) Encodes a protein similar to the antifungal chitin-binding protein hevein from rubber tree latex. mRNA levels increase in response to ethylene and turnip crinkle virus infection.; pathogenesis-related 4 (PR4); FUNCTIONS IN: chitin binding; INVOLVED IN: in 6 processes; LOCATED IN: en…	PREDICTED: pathogenesis-related protein PR-4 [Vitis vinifera]
VIT_203s0038g03130		0.0714693	26.7'	misc.oxidases - copper, flavone etc'	(loc_os04g14690.1 : 454.0) no description available & (at1g19250 : 320.0) FMO1 is required for full expression of TIR-NB-LRRÃ±conditioned resistance to avirulent pathogens and for basal resistance to invasive virulent pathogens. Functions in an EDS1-regulated but SA-independent mechanism that promotes resistance and cell death at pathogen infection sites.; flavin-dependent monooxygenase 1 (FMO1);…	PREDICTED: probable flavin-containing monooxygenase 1 [Vitis vinifera]
VIT_202s0025g04290		0.0692418	20.2'	stress.abiotic'	(p25096|p21_soybn : 318.0) Protein P21 - Glycine max (Soybean) & (loc_os03g46070.1 : 296.0) no description available & (at4g11650 : 289.0) osmotin-like protein; osmotin 34 (OSM34); INVOLVED IN: defense response to fungus, incompatible interaction, response to salt stress, defense response to bacterium, incompatible interaction, response to other organism; LOCATED IN: endomembrane system; EXPRESSE…	PREDICTED: protein P21 [Vitis vinifera]
VIT_203s0038g03570		0.0667954	10.8.1'	cell wall.pectin*esterases.PME'	(at1g76160 : 855.0) SKU5 similar 5 (sks5); FUNCTIONS IN: oxidoreductase activity, copper ion binding; INVOLVED IN: oxidation reduction; LOCATED IN: apoplast, cell wall, plant-type cell wall; EXPRESSED IN: 24 plant structures; EXPRESSED DURING: 13 growth stages; CONTAINS InterPro DOMAIN/s: Multicopper oxidase, type 3 (InterPro:IPR011707), Cupredoxin (InterPro:IPR008972), Multicopper oxidase, type …	PREDICTED: L-ascorbate oxidase homolog [Vitis vinifera]
VIT_208s0007g08330	VviPG5	0.0648955	10.6.3'	cell wall.degradation.pectate lyases and polygalacturonases'	(p35336|pglr_actch : 517.0) Polygalacturonase precursor (EC 3.2.1.15) (PG) (Pectinase) - Actinidia chinensis (Kiwi) (Yangtao) & (at2g41850 : 392.0) ADPG2.; polygalacturonase abscission zone A. thaliana (PGAZAT); FUNCTIONS IN: polygalacturonase activity; INVOLVED IN: cell wall modification involved in abscission, fruit dehiscence, floral organ abscission, anther dehiscence, carbohydrate metabolic …	PREDICTED: polygalacturonase [Vitis vinifera]
VIT_214s0081g00020		0.0647878	20.1'	stress.biotic'	(p29063|pr4b_tobac : 102.0) Pathogenesis-related protein PR-4B precursor - Nicotiana tabacum (Common tobacco) & (loc_os11g37970.1 : 91.7) no description available & (at3g04720 : 87.8) Encodes a protein similar to the antifungal chitin-binding protein hevein from rubber tree latex. mRNA levels increase in response to ethylene and turnip crinkle virus infection.; pathogenesis-related 4 (PR4); FUNCT…	PREDICTED: pathogenesis-related protein PR-4A-like [Gossypium raimondii]
VIT_213s0067g02930	VviEXPA14	0.0645044	10.7'	cell wall.modification'	(at2g40610 : 407.0) member of Alpha-Expansin Gene Family. Naming convention from the Expansin Working Group (Kende et al, 2004. Plant Mol Bio). Involved in the formation of nematode-induced syncytia in roots of Arabidopsis thaliana.; expansin A8 (EXPA8); INVOLVED IN: plant-type cell wall modification involved in multidimensional cell growth, syncytium formation, unidimensional cell growth, plant-…	PREDICTED: expansin-A8 [Vitis vinifera]
VIT_214s0066g00700		0.0642376	11.4'	lipid metabolism.TAG synthesis'	(p29530|oleo1_soybn : 92.4) P24 oleosin isoform A (P89) - Glycine max (Soybean) & (ipr000136 : 89.05888) Oleosin & (at3g01570 : 85.9) Oleosin family protein; FUNCTIONS IN: molecular_function unknown; INVOLVED IN: lipid storage; LOCATED IN: monolayer-surrounded lipid storage body, integral to membrane, membrane; CONTAINS InterPro DOMAIN/s: Oleosin (InterPro:IPR000136); BEST Arabidopsis thaliana pr…	PREDICTED: P24 oleosin [Vitis vinifera]
VIT_201s0146g00260		0.0639247	29.4.1.57'	protein.postranslational modification.kinase.receptor like cytoplasmatic kinase VII'	(at5g13170 : 278.0) senescence-associated gene 29 (SAG29); LOCATED IN: endomembrane system, integral to membrane, membrane; EXPRESSED IN: 13 plant structures; EXPRESSED DURING: LP.04 four leaves visible, 4 anthesis, C globular stage, petal differentiation and expansion stage; CONTAINS InterPro DOMAIN/s: MtN3/saliva-related transmembrane protein, conserved region (InterPro:IPR018169), RAG1-activat…	PREDICTED: bidirectional sugar transporter SWEET15 [Vitis vinifera]
VIT_218s0001g11930		0.0625576	20.1'	stress.biotic'	(at1g75030 : 347.0) encodes a PR5-like protein; thaumatin-like protein 3 (TLP-3); FUNCTIONS IN: molecular_function unknown; INVOLVED IN: response to other organism; LOCATED IN: endomembrane system; EXPRESSED IN: 21 plant structures; EXPRESSED DURING: 13 growth stages; CONTAINS InterPro DOMAIN/s: Thaumatin, conserved site (InterPro:IPR017949), Thaumatin, pathogenesis-related (InterPro:IPR001938); …	SCUTL2 precursor [Vitis vinifera]
VIT_215s0021g02700	VviEXPB4	0.0622575	10.7'	cell wall.modification'	(at1g65680 : 350.0) member of BETA-EXPANSINS. Naming convention from the Expansin Working Group (Kende et al, 2004. Plant Mol Bio); expansin B2 (EXPB2); INVOLVED IN: plant-type cell wall modification involved in multidimensional cell growth, unidimensional cell growth, plant-type cell wall loosening; LOCATED IN: endomembrane system, extracellular region; EXPRESSED IN: root; CONTAINS InterPro DOMA…	PREDICTED: putative expansin-B2 [Vitis vinifera]
VIT_201s0127g00680		0.0615129	35.1'	not assigned.no ontology'	(at1g23550 : 251.0) Encodes a protein with similarity to RCD1 but without the WWE domain. The protein does have a PARP signature upstream of the C-terminal protein interaction domain. The PARP signature may bind NAD+ and attach the ADP-ribose-moiety from NAD+ to the target molecule. Its presence suggests a role for the protein in ADP ribosylation.; similar to RCD one 2 (SRO2); FUNCTIONS IN: NAD+ …	PREDICTED: probable inactive poly [ADP-ribose] polymerase SRO2 [Vitis vinifera]
VIT_212s0034g01970		0.0613658	33.1'	development.storage proteins'	(at1g07750 : 227.0) RmlC-like cupins superfamily protein; FUNCTIONS IN: copper ion binding, zinc ion binding, nutrient reservoir activity; INVOLVED IN: biological_process unknown; LOCATED IN: cellular_component unknown; EXPRESSED IN: 26 plant structures; EXPRESSED DURING: 14 growth stages; CONTAINS InterPro DOMAIN/s: Cupin, RmlC-type (InterPro:IPR011051), Cupin 1 (InterPro:IPR006045), RmlC-like j…	PREDICTED: 13S globulin basic chain [Vitis vinifera]
VIT_217s0000g05580		0.0611966	26.22'	misc.short chain dehydrogenase/reductase (SDR)'	(loc_os03g61740.1 : 207.0) no description available & (at2g47140 : 205.0) NAD(P)-binding Rossmann-fold superfamily protein; FUNCTIONS IN: oxidoreductase activity, binding, catalytic activity; INVOLVED IN: oxidation reduction, metabolic process; LOCATED IN: cellular_component unknown; EXPRESSED IN: 6 plant structures; EXPRESSED DURING: 4 anthesis, LP.10 ten leaves visible, petal differentiation an…	PREDICTED: (-)-isopiperitenol/(-)-carveol dehydrogenase, mitochondrial [Vitis vinifera]
VIT_207s0005g00390		0.0607867	26.3'	misc.gluco-, galacto- and mannosidases'	(ipr001360 : 1500.0) Glycoside hydrolase, family 1 & (at1g02850 : 633.0) beta glucosidase 11 (BGLU11); FUNCTIONS IN: cation binding, hydrolase activity, hydrolyzing O-glycosyl compounds, catalytic activity; INVOLVED IN: carbohydrate metabolic process; LOCATED IN: endomembrane system; EXPRESSED IN: 24 plant structures; EXPRESSED DURING: 13 growth stages; CONTAINS InterPro DOMAIN/s: Glycoside hydro…	PREDICTED: beta-glucosidase 11-like [Vitis vinifera]
VIT_208s0007g06040		0.0603452	26.4.1'	misc.beta 1,3 glucan hydrolases.glucan endo-1,3-beta-glucosidase'	(q03773|e13a_soybn : 431.0) Glucan endo-1,3-beta-glucosidase precursor (EC 3.2.1.39) ((1->3)-beta-glucan endohydrolase) ((1->3)-beta-glucanase) (Beta-1,3-endoglucanase) - Glycine max (Soybean) & (at3g57240 : 388.0) encodes a member of glycosyl hydrolase family 17; "beta-1,3-glucanase 3" (BG3); FUNCTIONS IN: cellulase activity, hydrolase activity, hydrolyzing O-glycosyl compounds; INVOLVED IN: res…	PREDICTED: glucan endo-1,3-beta-glucosidase [Vitis vinifera]
VIT_208s0056g01600	VviGRIP32	0.0599636	35.2'	not assigned.unknown'	no hits & (original description: gene=VIT_208s0056g01600 CDS=36-203)'	unnamed protein product, partial [Vitis vinifera]
VIT_217s0000g00430	VvibHLH137	0.0597796	27.3.6'	RNA.regulation of transcription.bHLH,Basic Helix-Loop-Helix family'	(loc_os09g33580.2 : 177.0) no description available & (at5g50915 : 169.0) basic helix-loop-helix (bHLH) DNA-binding superfamily protein; FUNCTIONS IN: DNA binding, sequence-specific DNA binding transcription factor activity; INVOLVED IN: response to gibberellin stimulus; LOCATED IN: nucleus; EXPRESSED IN: 23 plant structures; EXPRESSED DURING: 13 growth stages; CONTAINS InterPro DOMAIN/s: Helix-l…	PREDICTED: transcription factor bHLH137 [Vitis vinifera]
VIT_205s0020g04570	VviCIPK20	0.0588809	29.4'	protein.postranslational modification'	(at3g23000 : 460.0) Encodes a serine/threonine protein kinase with similarities to CBL-interacting protein kinases, SNF1 and SOS2.; CBL-interacting protein kinase 7 (CIPK7); FUNCTIONS IN: protein serine/threonine kinase activity, protein kinase activity, kinase activity, ATP binding; INVOLVED IN: response to fructose stimulus, response to sucrose stimulus, response to glucose stimulus; EXPRESSED …	CBL-interacting protein kinase 20 [Vitis vinifera]
VIT_205s0049g00550		0.0581298	35.2'	not assigned.unknown'	no hits & (original description: gene=VIT_205s0049g00550 CDS=18-437)'	PREDICTED: early nodulin-75-like [Vitis vinifera]
VIT_201s0010g02030		0.0578393	35.2'	not assigned.unknown'	no hits & (original description: gene=VIT_201s0010g02030 CDS=302-487)'	PREDICTED: defensin Ec-AMP-D2 [Vitis vinifera]
VIT_204s0023g01110		0.0571626	35.1'	not assigned.no ontology'	(at4g36850 : 421.0) PQ-loop repeat family protein / transmembrane family protein; CONTAINS InterPro DOMAIN/s: Cystinosin/ERS1p repeat (InterPro:IPR006603); BEST Arabidopsis thaliana protein match is: PQ-loop repeat family protein / transmembrane family protein (TAIR:AT2G41050.1); Has 883 Blast hits to 635 proteins in 156 species: Archae - 0; Bacteria - 0; Metazoa - 204; Fungi - 499; Plants - 92; …	PREDICTED: probable vacuolar amino acid transporter YPQ1 isoform X1 [Vitis vinifera]
VIT_219s0014g02740	VviGRIP24	0.0558617	15.2'	metal handling.binding, chelation and storage'	(p43389|mt3_actch : 100.0) Metallothionein-like protein type 3 PKIWI503 - Actinidia chinensis (Kiwi) (Yangtao) & (at3g15353 : 90.9) metallothionein, binds to and detoxifies excess copper and other metals, limiting oxidative damage; metallothionein 3 (MT3); FUNCTIONS IN: copper ion binding; INVOLVED IN: cellular copper ion homeostasis; LOCATED IN: cellular_component unknown; EXPRESSED IN: 22 plant…	putative metallothionein-like protein [Vitis vinifera]
VIT_201s0010g02460		0.055796	4.1.8'	glycolysis.cytosolic branch.glyceraldehyde 3-phosphate dehydrogenase (GAP-DH)'	(loc_os04g40950.1 : 588.0) no description available & (at3g04120 : 578.0) encodes cytosolic GADPH (C subunit) involved in the glycolytic pathway but also interacts with H2O2 potentially placing it in a signalling cascade induced by ROS.; glyceraldehyde-3-phosphate dehydrogenase C subunit 1 (GAPC1); FUNCTIONS IN: glyceraldehyde-3-phosphate dehydrogenase (phosphorylating) activity, copper ion bindi…	PREDICTED: glyceraldehyde-3-phosphate dehydrogenase, cytosolic [Vitis vinifera]
VIT_212s0059g00590	VviGRIP31	0.0557537	35.2'	not assigned.unknown'	no hits & (original description: gene=VIT_212s0059g00590 CDS=196-738)'	ripening-related protein-like [Vitis vinifera]
VIT_206s0009g03120		0.0556808	16.5.1.1.2.1'	secondary metabolism.sulfur-containing.glucosinolates.synthesis.aromatic.CYP79A2 monooxygenase'	(at5g05260 : 575.0) Encodes cytochrome P450 CYP79A2.; cytochrome p450 79a2 (CYP79A2); CONTAINS InterPro DOMAIN/s: Cytochrome P450 (InterPro:IPR001128), Cytochrome P450, E-class, group I (InterPro:IPR002401), Cytochrome P450, conserved site (InterPro:IPR017972); BEST Arabidopsis thaliana protein match is: cytochrome P450, family 79, subfamily A, polypeptide 3 pseudogene (TAIR:AT5G35917.1); Has 302…	Phenylalanine N-monooxygenase [Vitis vinifera]
VIT_219s0090g01350		0.0556483	35.2'	not assigned.unknown'	no hits & (original description: gene=VIT_219s0090g01350 CDS=313-567)'	PREDICTED: glycine-rich protein DC7.1 isoform X1 [Vitis vinifera]
VIT_208s0056g01240		0.0556026	35.2'	not assigned.unknown'	no hits & (original description: gene=VIT_208s0056g01240 CDS=73-447)'	PREDICTED: uncharacterized protein LOC100241637 [Vitis vinifera]
VIT_212s0059g00490		0.0554494	35.2'	not assigned.unknown'	no hits & (original description: gene=VIT_212s0059g00490 CDS=267-575)'	PREDICTED: glycine-rich protein-like [Cucumis sativus]
VIT_210s0116g00570		0.0551033	29.3.1'	protein.targeting.nucleus'	(at1g11570 : 173.0) NTF2-like (NTL); FUNCTIONS IN: protein transporter activity; INVOLVED IN: transport, protein import into nucleus; LOCATED IN: nucleus, intracellular; EXPRESSED IN: leaf whorl, sperm cell, flower, pedicel; EXPRESSED DURING: 4 anthesis; CONTAINS InterPro DOMAIN/s: Nuclear transport factor 2 (InterPro:IPR002075), Nuclear transport factor 2, Eukaryote (InterPro:IPR018222); BEST Ar…	PREDICTED: nuclear transport factor 2 [Theobroma cacao]
VIT_202s0012g00500		0.0549996	26.18'	misc.invertase/pectin methylesterase inhibitor family protein'	(at5g46970 : 93.2) Plant invertase/pectin methylesterase inhibitor superfamily protein; FUNCTIONS IN: enzyme inhibitor activity, pectinesterase inhibitor activity, pectinesterase activity; INVOLVED IN: biological_process unknown; LOCATED IN: endomembrane system; CONTAINS InterPro DOMAIN/s: Pectinesterase inhibitor (InterPro:IPR006501); BEST Arabidopsis thaliana protein match is: Plant invertase/p…	PREDICTED: putative invertase inhibitor isoform X1 [Vitis vinifera]
VIT_219s0015g02590		0.0547145	26.9'	misc.glutathione S transferases'	(p49332|gstxc_tobac : 332.0) Probable glutathione S-transferase parC (EC 2.5.1.18) (Auxin-regulated protein parC) - Nicotiana tabacum (Common tobacco) & (at1g17180 : 316.0) Encodes glutathione transferase belonging to the tau class of GSTs. Naming convention according to Wagner et al. (2002).; glutathione S-transferase TAU 25 (GSTU25); CONTAINS InterPro DOMAIN/s: Thioredoxin fold (InterPro:IPR012…	PREDICTED: probable glutathione S-transferase [Vitis vinifera]
VIT_218s0089g00410		0.0546128	2.1.1.1'	major CHO metabolism.synthesis.sucrose.SPS'	(at4g10120 : 1433.0) Encodes a protein with putative sucrose-phosphate synthase activity.; ATSPS4F; FUNCTIONS IN: transferase activity, transferring glycosyl groups; INVOLVED IN: biosynthetic process, sucrose metabolic process; LOCATED IN: plasma membrane; EXPRESSED IN: 19 plant structures; EXPRESSED DURING: 10 growth stages; CONTAINS InterPro DOMAIN/s: Sucrose-phosphate synthase (InterPro:IPR006…	sucrose-phosphate synthase 1 [Vitis vinifera]
VIT_211s0016g04160		0.0545056	34.6'	transport.sulphate'	(at5g19600 : 746.0) Encodes sulfate transporter Sultr3;5.; sulfate transporter 3;5 (SULTR3;5); FUNCTIONS IN: sulfate transmembrane transporter activity; INVOLVED IN: sulfate transport, transport, transmembrane transport; LOCATED IN: integral to membrane, membrane; EXPRESSED IN: 16 plant structures; EXPRESSED DURING: 9 growth stages; CONTAINS InterPro DOMAIN/s: Sulphate transporter (InterPro:IPR01…	PREDICTED: probable sulfate transporter 3.5 [Vitis vinifera]
VIT_205s0049g02240		0.0538534	34.99'	transport.misc'	(at1g04560 : 171.0) AWPM-19-like family protein; FUNCTIONS IN: molecular_function unknown; INVOLVED IN: biological_process unknown; LOCATED IN: endomembrane system; CONTAINS InterPro DOMAIN/s: AWPM-19-like (InterPro:IPR008390); BEST Arabidopsis thaliana protein match is: AWPM-19-like family protein (TAIR:AT5G46530.1); Has 177 Blast hits to 177 proteins in 19 species: Archae - 0; Bacteria - 0; Met…	PREDICTED: uncharacterized protein LOC100240897 [Vitis vinifera]
VIT_213s0067g02300		0.0537028	35.1'	not assigned.no ontology'	(loc_os12g02040.1 : 87.4) no description available & (at5g27760 : 80.5) Hypoxia-responsive family protein; CONTAINS InterPro DOMAIN/s: Hypoxia induced protein, conserved region (InterPro:IPR007667); BEST Arabidopsis thaliana protein match is: Hypoxia-responsive family protein (TAIR:AT3G05550.1); Has 1807 Blast hits to 1807 proteins in 277 species: Archae - 0; Bacteria - 0; Metazoa - 736; Fungi - …	AT5G27760
VIT_208s0007g08840		0.0536124	35.2'	not assigned.unknown'	(at2g41640 : 552.0) Glycosyltransferase family 61 protein; FUNCTIONS IN: transferase activity, transferring glycosyl groups; INVOLVED IN: biological_process unknown; EXPRESSED IN: 14 plant structures; EXPRESSED DURING: 8 growth stages; CONTAINS InterPro DOMAIN/s: Glycosyltransferase AER61, uncharacterised (InterPro:IPR007657); BEST Arabidopsis thaliana protein match is: Glycosyltransferase family…	PREDICTED: uncharacterized protein LOC100245312 [Vitis vinifera]
VIT_201s0011g03670		0.0535284	28.1'	DNA.synthesis/chromatin structure'	(at1g68290 : 411.0) Encodes a putative endonuclease but no demonstrable endonuclease activity, either towards single stranded DNA or mismatches, has been seen in vitro.; endonuclease 2 (ENDO 2); FUNCTIONS IN: endonuclease activity, nucleic acid binding; INVOLVED IN: DNA catabolic process; LOCATED IN: endomembrane system; EXPRESSED IN: 23 plant structures; EXPRESSED DURING: 14 growth stages; CONTA…	PREDICTED: endonuclease 2 [Vitis vinifera]
VIT_208s0056g01610	VviGRIP32	0.0534919	35.2'	not assigned.unknown'	no hits & (original description: gene=VIT_208s0056g01610 CDS=26-181)'	ripening-related protein-like [Vitis vinifera]
VIT_218s0001g01130	VviEXPA19	0.0533355	10.7'	cell wall.modification'	(at1g20190 : 416.0) member of Alpha-Expansin Gene Family. Naming convention from the Expansin Working Group (Kende et al, 2004. Plant Mol Bio); expansin 11 (EXPA11); INVOLVED IN: plant-type cell wall modification involved in multidimensional cell growth, unidimensional cell growth, plant-type cell wall loosening; LOCATED IN: cell wall; EXPRESSED IN: 14 plant structures; EXPRESSED DURING: 9 growth…	PREDICTED: expansin-A11 [Vitis vinifera]
VIT_204s0023g03540		0.0532949	20.1'	stress.biotic'	(at4g36010 : 347.0) Pathogenesis-related thaumatin superfamily protein; CONTAINS InterPro DOMAIN/s: Thaumatin, pathogenesis-related (InterPro:IPR001938); BEST Arabidopsis thaliana protein match is: Pathogenesis-related thaumatin superfamily protein (TAIR:AT2G17860.1); Has 35333 Blast hits to 34131 proteins in 2444 species: Archae - 798; Bacteria - 22429; Metazoa - 974; Fungi - 991; Plants - 531; …	PREDICTED: thaumatin-like protein 1b [Vitis vinifera]
VIT_211s0016g05530		0.0531599	35.2'	not assigned.unknown'	no hits & (original description: gene=VIT_211s0016g05530 CDS=90-614)'	PREDICTED: blue copper protein [Vitis vinifera]
VIT_208s0007g07690	VviPGIP	0.053093	10.6.3'	cell wall.degradation.pectate lyases and polygalacturonases'	(at5g06860 : 388.0) Encodes a polygalacturonase inhibiting protein involved in defense response. PGIPs inhibit the function of cell wall pectin degrading enzymes such as those produced by fungal pathogens. PGIP1 is induced by fungal infection.; polygalacturonase inhibiting protein 1 (PGIP1); FUNCTIONS IN: polygalacturonase inhibitor activity; INVOLVED IN: signal transduction, defense response; LO…	polygalacturonase inhibiting protein [Vitis hybrid cultivar]
VIT_202s0025g04864	Vvigfh2	0.0526069	26.10'	misc.cytochrome P450'	(at2g45550 : 451.0) member of CYP76C; "cytochrome P450, family 76, subfamily C, polypeptide 4" (CYP76C4); FUNCTIONS IN: electron carrier activity, monooxygenase activity, iron ion binding, oxygen binding, heme binding; INVOLVED IN: oxidation reduction; EXPRESSED IN: stem, root, carpel; EXPRESSED DURING: 4 anthesis; CONTAINS InterPro DOMAIN/s: Cytochrome P450 (InterPro:IPR001128), Cytochrome P450,…	PREDICTED: ripening-related P-450 enzyme-like isoform X1 [Vitis vinifera]
VIT_214s0083g01140		0.0526001	33.99'	development.unspecified'	(at3g29970 : 119.0) B12D protein; FUNCTIONS IN: molecular_function unknown; INVOLVED IN: biological_process unknown; LOCATED IN: endomembrane system; EXPRESSED IN: 8 plant structures; EXPRESSED DURING: F mature embryo stage, 4 leaf senescence stage, petal differentiation and expansion stage, E expanded cotyledon stage, D bilateral stage; CONTAINS InterPro DOMAIN/s: B12D (InterPro:IPR010530); BEST…	PREDICTED: uncharacterized protein LOC100258293 [Vitis vinifera]
VIT_204s0008g06000		0.0525873	17.5.2'	hormone metabolism.ethylene.signal transduction'	(at5g25190 : 179.0) encodes a member of the ERF (ethylene response factor) subfamily B-6 of ERF/AP2 transcription factor family. The protein contains one AP2 domain. There are 12 members in this subfamily including RAP2.11.; Integrase-type DNA-binding superfamily protein; CONTAINS InterPro DOMAIN/s: DNA-binding, integrase-type (InterPro:IPR016177), Pathogenesis-related transcriptional factor/ERF,…	PREDICTED: protein PPLZ02 [Vitis vinifera]
VIT_204s0044g01110	VviADH2	0.0524842	5.3'	fermentation.ADH'	(p25141|adh1_pethy : 642.0) Alcohol dehydrogenase 1 (EC 1.1.1.1) - Petunia hybrida (Petunia) & (loc_os11g10480.1 : 627.0) no description available & (at1g77120 : 618.0) Catalyzes the reduction of acetaldehyde using NADH as reductant. Requires zinc for activity. Dimer. Anaerobic response polypeptide (ANP). Fermentation. The protein undergoes thiolation following treatment with the oxidant tert-but…	alcohol dehydrogenase 2 [Vitis vinifera]
VIT_218s0041g00740		0.0519117	26.2'	misc.UDP glucosyl and glucoronyl transferases'	(at3g16520 : 374.0) UDP-glucosyl transferase 88A1 (UGT88A1); FUNCTIONS IN: in 6 functions; INVOLVED IN: metabolic process; LOCATED IN: cellular_component unknown; EXPRESSED IN: 22 plant structures; EXPRESSED DURING: 13 growth stages; CONTAINS InterPro DOMAIN/s: UDP-glucuronosyl/UDP-glucosyltransferase (InterPro:IPR002213); BEST Arabidopsis thaliana protein match is: UDP-glucosyl transferase 72B3 …	PREDICTED: UDP-glycosyltransferase 88F3 [Vitis vinifera]
VIT_209s0002g00580		0.0515704	26.28'	misc.GDSL-motif lipase'	(at5g40990 : 309.0) Component of plant resistance. Contains lipase signature motif and GDSL domain. Directly interferes with the fungal infection process by acting on fungal cell walls through its action as a antimicrobial compound. Critical component for both local and systemic resistance responses in the incompatible interaction with Alternaria brassicicola in the ethylene-dependent pathway.; G…	PREDICTED: GDSL esterase/lipase 1 isoform X1 [Vitis vinifera]
VIT_202s0025g04340		0.0513442	20.2'	stress.abiotic'	(at4g11650 : 328.0) osmotin-like protein; osmotin 34 (OSM34); INVOLVED IN: defense response to fungus, incompatible interaction, response to salt stress, defense response to bacterium, incompatible interaction, response to other organism; LOCATED IN: endomembrane system; EXPRESSED IN: 6 plant structures; EXPRESSED DURING: 4 anthesis; CONTAINS InterPro DOMAIN/s: Thaumatin, conserved site (InterPro…	PREDICTED: protein P21 [Vitis vinifera]
VIT_214s0066g01600		0.0511612	35.1'	not assigned.no ontology'	(at5g14890 : 121.0) NHL domain-containing protein; LOCATED IN: endomembrane system; EXPRESSED IN: 7 plant structures; EXPRESSED DURING: L mature pollen stage, M germinated pollen stage, 4 anthesis, petal differentiation and expansion stage; CONTAINS InterPro DOMAIN/s: NHL repeat (InterPro:IPR001258), Six-bladed beta-propeller, TolB-like (InterPro:IPR011042); BEST Arabidopsis thaliana protein matc…	unnamed protein product, partial [Vitis vinifera]
VIT_204s0044g01230		0.0509465	35.2'	not assigned.unknown'	no hits & (original description: gene=VIT_204s0044g01230 CDS=214-483)'	PREDICTED: uncharacterized protein LOC100266089 [Vitis vinifera]
VIT_202s0033g00390	VviMYBA2	0.05087	16.8.1'	secondary metabolism.flavonoids.anthocyanins'	(at1g66390 : 196.0) production of anthocyanin pigment 2 protein (PAP2); myb domain protein 90 (MYB90); CONTAINS InterPro DOMAIN/s: SANT, DNA-binding (InterPro:IPR001005), Homeodomain-like (InterPro:IPR009057), Myb, DNA-binding (InterPro:IPR014778), HTH transcriptional regulator, Myb-type, DNA-binding (InterPro:IPR017930), Homeodomain-related (InterPro:IPR012287), Myb transcription factor (InterPr…	myb-related transcription factor VvMYBA2 [Vitis vinifera]
VIT_202s0025g04730		0.0506965	1.2.6'	PS.photorespiration.hydroxypyruvate reductase'	(at1g12550 : 335.0) D-isomer specific 2-hydroxyacid dehydrogenase family protein; FUNCTIONS IN: in 6 functions; INVOLVED IN: metabolic process; LOCATED IN: cellular_component unknown; EXPRESSED IN: 24 plant structures; EXPRESSED DURING: 13 growth stages; CONTAINS InterPro DOMAIN/s: D-isomer specific 2-hydroxyacid dehydrogenase, catalytic domain (InterPro:IPR006139), D-isomer specific 2-hydroxyaci…	PREDICTED: glyoxylate/hydroxypyruvate reductase HPR3 [Vitis vinifera]
VIT_202s0087g00930		0.0506486	17.1.1.1.10'	hormone metabolism.abscisic acid.synthesis-degradation.synthesis.9-cis-epoxycarotenoid dioxygenase'	(at4g19170 : 752.0) chloroplast-targeted member of a family of enzymes similar to nine-cis-epoxycarotenoid dioxygenase; nine-cis-epoxycarotenoid dioxygenase 4 (NCED4); LOCATED IN: chloroplast, plastoglobule; EXPRESSED IN: 16 plant structures; EXPRESSED DURING: 9 growth stages; CONTAINS InterPro DOMAIN/s: Carotenoid oxygenase (InterPro:IPR004294); BEST Arabidopsis thaliana protein match is: nine-c…	PREDICTED: probable carotenoid cleavage dioxygenase 4, chloroplastic [Vitis vinifera]
VIT_218s0001g06070		0.0494207	35.2'	not assigned.unknown'	(at4g32480 : 161.0) Protein of unknown function (DUF506) ; FUNCTIONS IN: molecular_function unknown; INVOLVED IN: biological_process unknown; LOCATED IN: cellular_component unknown; EXPRESSED IN: cultured cell; CONTAINS InterPro DOMAIN/s: Protein of unknown function DUF506, plant (InterPro:IPR006502); BEST Arabidopsis thaliana protein match is: Protein of unknown function (DUF506) (TAIR:AT2G20670…	PREDICTED: uncharacterized protein LOC100244818 [Vitis vinifera]
VIT_206s0004g01135		0.0493382	35.2'	not assigned.unknown'	no hits & (original description: gene=VIT_206s0004g01135 CDS=495-776)'	PREDICTED: uncharacterized protein LOC100250058 [Vitis vinifera]
VIT_216s0098g00800		0.0489309	15.2'	metal handling.binding, chelation and storage'	(at4g27590 : 134.0) Heavy metal transport/detoxification superfamily protein ; FUNCTIONS IN: copper ion binding, metal ion binding; INVOLVED IN: copper ion transport, metal ion transport; LOCATED IN: cellular_component unknown; EXPRESSED IN: 8 plant structures; EXPRESSED DURING: 6 growth stages; CONTAINS InterPro DOMAIN/s: Heavy metal transport/detoxification protein (InterPro:IPR006121); BEST Ar…	unnamed protein product, partial [Vitis vinifera]
VIT_209s0018g01490		0.0486188	20.1'	stress.biotic'	(loc_os10g35950.1 : 405.0) no description available & (at5g17540 : 350.0) HXXXD-type acyl-transferase family protein; FUNCTIONS IN: transferase activity, transferring acyl groups other than amino-acyl groups; INVOLVED IN: biological_process unknown; LOCATED IN: cellular_component unknown; EXPRESSED IN: 9 plant structures; EXPRESSED DURING: 4 anthesis, C globular stage, F mature embryo stage, peta…	PREDICTED: methanol O-anthraniloyltransferase [Vitis vinifera]
VIT_212s0057g00080		0.0481883	20.2.4'	stress.abiotic.touch/wounding'	(at4g10270 : 96.7) Wound-responsive family protein; CONTAINS InterPro DOMAIN/s: Protein of unknown function wound-induced (InterPro:IPR022251); BEST Arabidopsis thaliana protein match is: Wound-responsive family protein (TAIR:AT4G10265.1); Has 183 Blast hits to 182 proteins in 16 species: Archae - 0; Bacteria - 0; Metazoa - 0; Fungi - 0; Plants - 183; Viruses - 0; Other Eukaryotes - 0 (source: NC…	PREDICTED: uncharacterized protein LOC100247673 [Vitis vinifera]
VIT_216s0022g01770		0.0479898	4.1.13'	glycolysis.cytosolic branch.enolase'	(q42971|eno_orysa : 816.0) Enolase (EC 4.2.1.11) (2-phosphoglycerate dehydratase) (2-phospho-D-glycerate hydro-lyase) (OSE1) - Oryza sativa (Rice) & (loc_os10g08550.1 : 816.0) no description available & (at2g36530 : 779.0) Involved in light-dependent cold tolerance and encodes an enolase. Protein is tyrosine-phosphorylated and its phosphorylation state is modulated in response to ABA in Arabidops…	PREDICTED: enolase [Vitis vinifera]
VIT_218s0001g12830		0.0477105	10.6.2'	cell wall.degradation.mannan-xylose-arabinose-fucose'	(at5g66460 : 575.0) Glycosyl hydrolase superfamily protein; FUNCTIONS IN: cation binding, hydrolase activity, hydrolyzing O-glycosyl compounds, catalytic activity; INVOLVED IN: carbohydrate metabolic process; LOCATED IN: endomembrane system; EXPRESSED IN: 17 plant structures; EXPRESSED DURING: 4 anthesis, C globular stage, 4 leaf senescence stage, petal differentiation and expansion stage, E expa…	PREDICTED: mannan endo-1,4-beta-mannosidase 7 [Vitis vinifera]
VIT_208s0040g01950		0.0476726	29.5.11.4.2'	protein.degradation.ubiquitin.E3.RING'	(at5g60580 : 466.0) RING/U-box superfamily protein; FUNCTIONS IN: zinc ion binding; INVOLVED IN: biological_process unknown; LOCATED IN: cellular_component unknown; CONTAINS InterPro DOMAIN/s: Zinc finger, C3HC4 RING-type (InterPro:IPR018957), Zinc finger, RING-CH-type (InterPro:IPR011016); BEST Arabidopsis thaliana protein match is: RING/U-box superfamily protein (TAIR:AT3G09760.1); Has 1580 Bla…	PREDICTED: uncharacterized protein LOC100265508 [Vitis vinifera]
VIT_219s0014g00450		0.0475978	35.2'	not assigned.unknown'	(loc_os01g46350.1 : 435.0) no description available & (at1g29050 : 428.0) Encodes a member of the TBL (TRICHOME BIREFRINGENCE-LIKE) gene family containing a plant-specific DUF231 (domain of unknown function) domain. TBL gene family has 46 members, two of which (TBR/AT5G06700 and TBL3/AT5G01360) have been shown to be involved in the synthesis and deposition of secondary wall cellulose, presumably …	PREDICTED: protein trichome birefringence-like 38 [Vitis vinifera]
VIT_207s0005g00660		0.0475937	35.2'	not assigned.unknown'	no hits & (original description: gene=VIT_207s0005g00660 CDS=403-696)'	PREDICTED: indole-3-acetic acid-induced protein ARG2 [Vitis vinifera]
VIT_218s0001g11610		0.0469185	35.2'	not assigned.unknown'	no hits & (original description: gene=VIT_218s0001g11610 CDS=172-405)'	unnamed protein product, partial [Vitis vinifera]
VIT_209s0002g02430		0.0468398	34.16'	transport.ABC transporters and multidrug resistance systems'	(at3g21250 : 1712.0) member of MRP subfamily; multidrug resistance-associated protein 6 (MRP6); CONTAINS InterPro DOMAIN/s: ATPase, AAA+ type, core (InterPro:IPR003593), ABC transporter-like (InterPro:IPR003439), ABC transporter integral membrane type 1 (InterPro:IPR017940), ABC transporter, transmembrane domain, type 1 (InterPro:IPR011527), ABC transporter, transmembrane domain (InterPro:IPR0011…	PREDICTED: ABC transporter C family member 8 isoform X1 [Vitis vinifera]
VIT_205s0020g04850		0.0467885	35.1'	not assigned.no ontology'	(at1g04280 : 575.0) P-loop containing nucleoside triphosphate hydrolases superfamily protein; FUNCTIONS IN: ATP binding; INVOLVED IN: cell killing; LOCATED IN: membrane; EXPRESSED IN: leaf; CONTAINS InterPro DOMAIN/s: Zeta toxin (InterPro:IPR010488); BEST Arabidopsis thaliana protein match is: P-loop containing nucleoside triphosphate hydrolases superfamily protein (TAIR:AT1G06750.2); Has 195 Bla…	PREDICTED: uncharacterized protein LOC100240916 isoform X2 [Vitis vinifera]
VIT_208s0040g01820		0.0463728	35.2'	not assigned.unknown'	no hits & (original description: gene=VIT_208s0040g01820 CDS=98-310)'	hypothetical protein VITISV_028612 [Vitis vinifera]
VIT_200s0324g00050		0.0462261	17.4.1'	hormone metabolism.cytokinin.synthesis-degradation'	(loc_os02g51910.1 : 555.0) no description available & (at1g22340 : 539.0) UDP-glucosyl transferase 85A7 (UGT85A7); FUNCTIONS IN: UDP-glycosyltransferase activity, transferase activity, transferring glycosyl groups, glucuronosyltransferase activity; INVOLVED IN: metabolic process; LOCATED IN: cellular_component unknown; EXPRESSED IN: 8 plant structures; CONTAINS InterPro DOMAIN/s: UDP-glucuronosyl…	PREDICTED: 7-deoxyloganetin glucosyltransferase [Vitis vinifera]
VIT_205s0077g01150		0.0461298	26.4.1'	misc.beta 1,3 glucan hydrolases.glucan endo-1,3-beta-glucosidase'	(p52407|e13b_hevbr : 537.0) Glucan endo-1,3-beta-glucosidase, basic vacuolar isoform precursor (EC 3.2.1.39) ((1->3)-beta-glucan endohydrolase) ((1->3)-beta-glucanase) (Beta-1,3-endoglucanase) [Contains: Glucan endo-1,3-beta-glucosidase minor form 3; Glucan endo-1 & (at4g16260 : 445.0) Glycosyl hydrolase superfamily protein; FUNCTIONS IN: cation binding, hydrolase activity, hydrolyzing O-glycosyl…	lass I beta-1,3-glucanase precursor [Vitis vinifera]
VIT_208s0007g04240		0.0454727	33.2'	development.late embryogenesis abundant'	(at2g36640 : 164.0) Encodes putative phosphotyrosine protein belonging to late embryogenesis abundant (LEA) protein in group 3 that might be involved in maturation and desiccation tolerance of seeds. RFLP and CAPS mapping place it on chromosome 4 but the nucleotide sequence maps it to chromosome 2.; embryonic cell protein 63 (ECP63); INVOLVED IN: embryo development ending in seed dormancy; LOCATE…	PREDICTED: embryonic protein DC-8 isoform X1 [Vitis vinifera]
VIT_208s0040g01200		0.0454402	26.22'	misc.short chain dehydrogenase/reductase (SDR)'	(loc_os08g39960.1 : 344.0) no description available & (at3g55290 : 329.0) NAD(P)-binding Rossmann-fold superfamily protein; FUNCTIONS IN: oxidoreductase activity, binding, catalytic activity; INVOLVED IN: oxidation reduction, metabolic process; LOCATED IN: peroxisome; EXPRESSED IN: leaf; CONTAINS InterPro DOMAIN/s: Short-chain dehydrogenase/reductase, conserved site (InterPro:IPR020904), NAD(P)-b…	PREDICTED: uncharacterized protein LOC100253435 [Vitis vinifera]
VIT_207s0005g03420		0.0451423	33.1'	development.storage proteins'	(p13744|11sb_cucma : 336.0) 11S globulin subunit beta precursor [Contains: 11S globulin gamma chain (11S globulin acidic chain); 11S globulin delta chain (11S globulin basic chain)] - Cucurbita maxima (Pumpkin) (Winter squash) & (loc_os01g55690.1 : 312.0) no description available & (at5g44120 : 308.0) Encodes a 12S seed storage protein. The Landsberg erecta genome contains another copy of 12S glo…	PREDICTED: cruciferin CRU1 [Vitis vinifera]
VIT_211s0052g00630		0.0450939	35.2'	not assigned.unknown'	(at2g18969 : 117.0) BEST Arabidopsis thaliana protein match is: sequence-specific DNA binding transcription factors;transcription regulators (TAIR:AT4G30180.1); Has 30201 Blast hits to 17322 proteins in 780 species: Archae - 12; Bacteria - 1396; Metazoa - 17338; Fungi - 3422; Plants - 5037; Viruses - 0; Other Eukaryotes - 2996 (source: NCBI BLink). & (reliability: 234.0) & (original description: …	PREDICTED: uncharacterized protein At4g30180 [Vitis vinifera]
VIT_205s0077g01980		0.0449759	35.2'	not assigned.unknown'	(at3g06840 : 112.0) unknown protein; BEST Arabidopsis thaliana protein match is: unknown protein (TAIR:AT5G49170.1); Has 33 Blast hits to 33 proteins in 9 species: Archae - 0; Bacteria - 0; Metazoa - 0; Fungi - 0; Plants - 33; Viruses - 0; Other Eukaryotes - 0 (source: NCBI BLink). & (reliability: 224.0) & (original description: gene=VIT_205s0077g01980 CDS=315-878)'	PREDICTED: uncharacterized protein LOC100248252 [Vitis vinifera]
VIT_214s0060g01980		0.0449325	35.2'	not assigned.unknown'	(at1g56230 : 600.0) Protein of unknown function (DUF1399); FUNCTIONS IN: molecular_function unknown; INVOLVED IN: biological_process unknown; EXPRESSED IN: 22 plant structures; EXPRESSED DURING: 13 growth stages; CONTAINS InterPro DOMAIN/s: Protein of unknown function DUF1399 (InterPro:IPR009836); BEST Arabidopsis thaliana protein match is: Protein of unknown function (duplicated DUF1399) (TAIR:A…	PREDICTED: glycine-rich domain-containing protein 2 isoform X2 [Vitis vinifera]
VIT_215s0048g00500	VviPME17	0.0446629	10.8.1'	cell wall.pectin*esterases.PME'	(at3g60730 : 567.0) Plant invertase/pectin methylesterase inhibitor superfamily; FUNCTIONS IN: enzyme inhibitor activity, pectinesterase activity; INVOLVED IN: cell wall modification; LOCATED IN: endomembrane system, cell wall, plant-type cell wall; EXPRESSED IN: flower; CONTAINS InterPro DOMAIN/s: Pectinesterase, active site (InterPro:IPR018040), Pectin lyase fold/virulence factor (InterPro:IPR0…	PREDICTED: probable pectinesterase/pectinesterase inhibitor 36 isoform X1 [Vitis vinifera]
VIT_201s0244g00010	VviCEB1	0.0446422	27.3.6'	RNA.regulation of transcription.bHLH,Basic Helix-Loop-Helix family'	(loc_os08g42470.1 : 158.0) no description available & (at5g50915 : 133.0) basic helix-loop-helix (bHLH) DNA-binding superfamily protein; FUNCTIONS IN: DNA binding, sequence-specific DNA binding transcription factor activity; INVOLVED IN: response to gibberellin stimulus; LOCATED IN: nucleus; EXPRESSED IN: 23 plant structures; EXPRESSED DURING: 13 growth stages; CONTAINS InterPro DOMAIN/s: Helix-l…	PREDICTED: transcription factor bHLH137 [Vitis vinifera]
VIT_209s0002g06420		0.0445722	24.2'	Biodegradation of Xenobiotics.lactoylglutathione lyase'	(at1g80160 : 251.0) Lactoylglutathione lyase / glyoxalase I family protein; FUNCTIONS IN: lactoylglutathione lyase activity; INVOLVED IN: carbohydrate metabolic process; LOCATED IN: endomembrane system; EXPRESSED IN: 10 plant structures; EXPRESSED DURING: L mature pollen stage, M germinated pollen stage, 4 anthesis, petal differentiation and expansion stage; BEST Arabidopsis thaliana protein matc…	PREDICTED: metallothiol transferase FosB [Ricinus communis]
VIT_201s0010g03510	VviFAOMT	0.0445347	16.2.1.6'	secondary metabolism.phenylpropanoids.lignin biosynthesis.CCoAOMT'	(at1g67980 : 286.0) Encodes S-adenosyl-L-methionine: transcaffeoyl Coenzyme A 3-O-methyltransferase.; caffeoyl-CoA 3-O-methyltransferase (CCOAMT); CONTAINS InterPro DOMAIN/s: O-methyltransferase, family 3 (InterPro:IPR002935); BEST Arabidopsis thaliana protein match is: S-adenosyl-L-methionine-dependent methyltransferases superfamily protein (TAIR:AT1G24735.2); Has 35333 Blast hits to 34131 prote…	FAOMT_VITVI RecName: Full=Flavonoid 3',5'-methyltransferase; AltName: Full=Anthocyanin-O-methyltransferase; Short=VvAOMT
VIT_217s0000g01930		0.0444838	34.15'	transport.potassium'	(q67vs5|hak10_orysa : 718.0) Potassium transporter 10 (OsHAK10) - Oryza sativa (Rice) & (loc_os06g42030.1 : 718.0) no description available & (at2g40540 : 712.0) putative potassium transporter AtKT2p (AtKT2) mRNA,; potassium transporter 2 (KT2); FUNCTIONS IN: potassium ion transmembrane transporter activity; INVOLVED IN: potassium ion transport; LOCATED IN: plasma membrane, membrane; EXPRESSED IN…	_PREDICTED: potassium transporter 6-like [Ziziphus jujuba]
VIT_211s0016g02380	VviACO3	0.0444805	17.5.1.2'	hormone metabolism.ethylene.synthesis-degradation.1-aminocyclopropane-1-carboxylate oxidase'	(at2g19590 : 468.0) encodes a protein whose sequence is similar to 1-aminocyclopropane-1-carboxylate oxidase; ACC oxidase 1 (ACO1); CONTAINS InterPro DOMAIN/s: Oxoglutarate/iron-dependent oxygenase (InterPro:IPR005123); BEST Arabidopsis thaliana protein match is: 2-oxoglutarate (2OG) and Fe(II)-dependent oxygenase superfamily protein (TAIR:AT1G12010.1); Has 7815 Blast hits to 7777 proteins in 927…	PREDICTED: 1-aminocyclopropane-1-carboxylate oxidase 1 [Theobroma cacao]
VIT_212s0028g01180		0.044356	11.6'	lipid metabolism.lipid transfer proteins etc'	(p10973|nltpa_ricco : 127.0) Nonspecific lipid-transfer protein A (NS-LTP A) (Phospholipid transfer protein) (PLTP) - Ricinus communis (Castor bean) & (at4g33355 : 103.0) Predicted to encode a PR (pathogenesis-related) protein. Belongs to the lipid transfer protein (PR-14) family with the following members: At2g38540/LTP1, At2g38530/LTP2, At5g59320/LTP3, At5g59310/LTP4, At3g51600/LTP5, At3g08770/…	PREDICTED: non-specific lipid-transfer protein A-like [Vitis vinifera]
VIT_205s0049g00840		0.0435807	35.2'	not assigned.unknown'	no hits & (original description: gene=VIT_205s0049g00840 CDS=31-819)'	PREDICTED: early nodulin-75-like [Vitis vinifera]
VIT_203s0063g01290		0.0435174	21.2'	redox.ascorbate and glutathione'	(at3g19000 : 416.0) 2-oxoglutarate (2OG) and Fe(II)-dependent oxygenase superfamily protein; FUNCTIONS IN: oxidoreductase activity, acting on paired donors, with incorporation or reduction of molecular oxygen, 2-oxoglutarate as one donor, and incorporation of one atom each of oxygen into both donors, oxidoreductase activity; LOCATED IN: cellular_component unknown; EXPRESSED IN: 22 plant structure…	PREDICTED: protein DMR6-LIKE OXYGENASE 2 [Vitis vinifera]
VIT_219s0015g02680		0.0431966	26.9'	misc.glutathione S transferases'	(q03666|gstx4_tobac : 340.0) Probable glutathione S-transferase (EC 2.5.1.18) (Auxin-induced protein PCNT107) - Nicotiana tabacum (Common tobacco) & (at1g17180 : 329.0) Encodes glutathione transferase belonging to the tau class of GSTs. Naming convention according to Wagner et al. (2002).; glutathione S-transferase TAU 25 (GSTU25); CONTAINS InterPro DOMAIN/s: Thioredoxin fold (InterPro:IPR012335)…	PREDICTED: probable glutathione S-transferase isoform X1 [Vitis vinifera]
VIT_205s0077g01540		0.0428901	35.2'	not assigned.unknown'	(original description: gene=VIT_205s0077g01540 CDS=162-641)'	PREDICTED: major allergen Pru av 1-like [Vitis vinifera]
VIT_207s0151g00640		0.0427573	33.1'	development.storage proteins'	(loc_os03g46100.1 : 320.0) no description available & (p15590|glb1_maize : 318.0) Globulin-1 S allele precursor (GLB1-S) (7S-like) - Zea mays (Maize) & (at3g22640 : 217.0) PAP85; FUNCTIONS IN: nutrient reservoir activity; INVOLVED IN: biological_process unknown; LOCATED IN: plant-type cell wall; EXPRESSED IN: stem, seed; EXPRESSED DURING: seedling growth, seed development stages; CONTAINS InterPr…	PREDICTED: vicilin-like antimicrobial peptides 2-3 [Vitis vinifera]
VIT_204s0023g03550		0.042747	20.1'	stress.biotic'	(at4g38660 : 363.0) Pathogenesis-related thaumatin superfamily protein; CONTAINS InterPro DOMAIN/s: Thaumatin, pathogenesis-related (InterPro:IPR001938); BEST Arabidopsis thaliana protein match is: THAUMATIN-LIKE PROTEIN 1 (TAIR:AT4G24180.1); Has 1636 Blast hits to 1618 proteins in 187 species: Archae - 0; Bacteria - 43; Metazoa - 60; Fungi - 87; Plants - 1419; Viruses - 4; Other Eukaryotes - 23 …	PREDICTED: thaumatin-like protein 1b [Vitis vinifera]
VIT_207s0005g03410		0.0426609	33.1'	development.storage proteins'	(p09802|lega_goshi : 350.0) Legumin A precursor (Beta-globulin) (LEGA-C94) [Contains: Legumin A acidic chain; Legumin A basic chain] - Gossypium hirsutum (Upland cotton) & (loc_os01g55690.1 : 325.0) no description available & (at5g44120 : 318.0) Encodes a 12S seed storage protein. The Landsberg erecta genome contains another copy of 12S globulin gene, CRA2, which is located tandemly with CRA1. Pr…	PREDICTED: legumin A [Vitis vinifera]
VIT_205s0020g03860		0.0426262	13.1.3.4.12'	amino acid metabolism.synthesis.aspartate family.methionine.homocysteine S-methyltransferase'	(at3g22740 : 479.0) homocysteine S-methyltransferase (HMT3); homocysteine S-methyltransferase 3 (HMT3); FUNCTIONS IN: homocysteine S-methyltransferase activity; INVOLVED IN: biological_process unknown; LOCATED IN: plasma membrane; EXPRESSED IN: 16 plant structures; EXPRESSED DURING: 7 growth stages; CONTAINS InterPro DOMAIN/s: Homocysteine S-methyltransferase (InterPro:IPR003726); BEST Arabidopsi…	PREDICTED: homocysteine S-methyltransferase 3 isoform X1 [Vitis vinifera]
VIT_200s1389g00010		0.0425615	16.2.1.10'	secondary metabolism.phenylpropanoids.lignin biosynthesis.CAD'	(q9zrf1|mtdh_fraan : 545.0) Probable mannitol dehydrogenase (EC 1.1.1.255) (NAD-dependent mannitol dehydrogenase) - Fragaria ananassa (Strawberry) & (at4g37990 : 504.0) Encodes an aromatic alcohol:NADP+ oxidoreductase whose mRNA levels are increased in response to treatment with a variety of phytopathogenic bacteria. Though similar to mannitol dehydrogenases, this enzyme does not have mannitol de…	PREDICTED: probable mannitol dehydrogenase [Vitis vinifera]
VIT_200s1290g00010		0.0423238	20.1'	stress.biotic'	(p36907|chix_pea : 199.0) Endochitinase precursor (EC 3.2.1.14) - Pisum sativum (Garden pea) & (loc_os06g51050.1 : 182.0) no description available & (at3g12500 : 176.0) encodes a basic chitinase involved in ethylene/jasmonic acid mediated signalling pathway during systemic acquired resistance based on expression analyses.; basic chitinase (HCHIB); FUNCTIONS IN: chitinase activity; INVOLVED IN: re…	PREDICTED: endochitinase [Vitis vinifera]
VIT_206s0004g01020		0.0423144	20.1'	stress.biotic'	(at3g13650 : 194.0) Disease resistance-responsive (dirigent-like protein) family protein; FUNCTIONS IN: molecular_function unknown; INVOLVED IN: lignan biosynthetic process, defense response; LOCATED IN: endomembrane system; EXPRESSED IN: 20 plant structures; EXPRESSED DURING: 11 growth stages; CONTAINS InterPro DOMAIN/s: Plant disease resistance response protein (InterPro:IPR004265); BEST Arabid…	PREDICTED: dirigent protein 22 [Vitis vinifera]
VIT_206s0004g07550		0.0422019	20.2.4'	stress.abiotic.touch/wounding'	(loc_os05g27580.1 : 117.0) no description available & (at5g01740 : 108.0) Nuclear transport factor 2 (NTF2) family protein; CONTAINS InterPro DOMAIN/s: Wound-induced protein, Wun1 (InterPro:IPR009798); BEST Arabidopsis thaliana protein match is: senescence associated gene 20 (TAIR:AT3G10985.1); Has 1807 Blast hits to 1807 proteins in 277 species: Archae - 0; Bacteria - 0; Metazoa - 736; Fungi - 3…	Wound-induced protein 1 [Vitis vinifera]
VIT_210s0003g02450		0.0421995	16.8.4'	secondary metabolism.flavonoids.flavonols'	(at1g17020 : 437.0) Encodes a novel member of the Fe(II)/ascorbate oxidase gene family; senescence-related gene.; senescence-related gene 1 (SRG1); CONTAINS InterPro DOMAIN/s: Oxoglutarate/iron-dependent oxygenase (InterPro:IPR005123); BEST Arabidopsis thaliana protein match is: 2-oxoglutarate (2OG) and Fe(II)-dependent oxygenase superfamily protein (TAIR:AT1G17010.1); Has 8560 Blast hits to 8517…	PREDICTED: protein SRG1 [Vitis vinifera]
VIT_219s0177g00090	VviALB1	0.0419915	35.2'	not assigned.unknown'	no hits & (original description: gene=VIT_219s0177g00090 CDS=25-552)'	PREDICTED: 2S albumin [Vitis vinifera]
VIT_202s0025g04280		0.0416023	20.2'	stress.abiotic'	(p25096|p21_soybn : 345.0) Protein P21 - Glycine max (Soybean) & (at4g11650 : 310.0) osmotin-like protein; osmotin 34 (OSM34); INVOLVED IN: defense response to fungus, incompatible interaction, response to salt stress, defense response to bacterium, incompatible interaction, response to other organism; LOCATED IN: endomembrane system; EXPRESSED IN: 6 plant structures; EXPRESSED DURING: 4 anthesis…	PREDICTED: protein P21 isoform X1 [Vitis vinifera]
VIT_214s0128g00200		0.0414935	29.5.4'	protein.degradation.aspartate protease'	(q8rvh5|7sbg2_soybn : 394.0) Basic 7S globulin 2 precursor (Bg) (SBg7S) [Contains: Basic 7S globulin 2 high kDa subunit; Basic 7S globulin 2 low kDa subunit] - Glycine max (Soybean) & (at1g03220 : 357.0) Eukaryotic aspartyl protease family protein; FUNCTIONS IN: aspartic-type endopeptidase activity; INVOLVED IN: response to salt stress; LOCATED IN: cell wall, plasma membrane, membrane, plant-type…	PREDICTED: basic 7S globulin [Vitis vinifera]
VIT_206s0004g01015		0.0412294	20.1'	stress.biotic'	(at3g13650 : 175.0) Disease resistance-responsive (dirigent-like protein) family protein; FUNCTIONS IN: molecular_function unknown; INVOLVED IN: lignan biosynthetic process, defense response; LOCATED IN: endomembrane system; EXPRESSED IN: 20 plant structures; EXPRESSED DURING: 11 growth stages; CONTAINS InterPro DOMAIN/s: Plant disease resistance response protein (InterPro:IPR004265); BEST Arabid…	PREDICTED: dirigent protein 22-like [Vitis vinifera]
VIT_216s0050g00910		0.0408606	34.99'	transport.misc'	(at4g25640 : 660.0) Encodes a multidrug and toxin efflux family transporter. Involved in flavonoid metabolism, affecting Root growth, seed development and germination, and pollen development, release and viability.; detoxifying efflux carrier 35 (DTX35); FUNCTIONS IN: antiporter activity, drug transmembrane transporter activity; INVOLVED IN: anther dehiscence, flavonoid metabolic process, pollen …	PREDICTED: protein DETOXIFICATION 35 [Vitis vinifera]
VIT_200s0323g00070		0.0408081	26.18'	misc.invertase/pectin methylesterase inhibitor family protein'	(at5g62360 : 169.0) Plant invertase/pectin methylesterase inhibitor superfamily protein; FUNCTIONS IN: enzyme inhibitor activity, pectinesterase inhibitor activity, pectinesterase activity; INVOLVED IN: biological_process unknown; LOCATED IN: cellular_component unknown; EXPRESSED IN: 22 plant structures; EXPRESSED DURING: 13 growth stages; CONTAINS InterPro DOMAIN/s: Pectinesterase inhibitor (Int…	PREDICTED: 21 kDa protein [Vitis vinifera]
VIT_216s0100g00750		0.0402922	16.8.2'	secondary metabolism.flavonoids.chalcones'	(p28343|ths1_vitvi : 743.0) Stilbene synthase 1 (EC 2.3.1.95) (Resveratrol synthase 1) (Trihydroxystilbene synthase 1) (PSV25) - Vitis vinifera (Grape) & (loc_os11g32650.1 : 600.0) no description available & (at5g13930 : 571.0) Encodes chalcone synthase (CHS), a key enzyme involved in the biosynthesis of flavonoids. Required for the accumulation of purple anthocyanins in leaves and stems. Also in…	PREDICTED: stilbene synthase 2 [Vitis vinifera]
VIT_204s0023g03230		0.0400316	17.2.3'	hormone metabolism.auxin.induced-regulated-responsive-activated'	(at4g34760 : 160.0) SAUR-like auxin-responsive protein family ; CONTAINS InterPro DOMAIN/s: Auxin responsive SAUR protein (InterPro:IPR003676); BEST Arabidopsis thaliana protein match is: SAUR-like auxin-responsive protein family (TAIR:AT2G16580.1); Has 1475 Blast hits to 1458 proteins in 28 species: Archae - 0; Bacteria - 0; Metazoa - 0; Fungi - 0; Plants - 1474; Viruses - 0; Other Eukaryotes - …	PREDICTED: auxin-responsive protein SAUR50-like [Vitis vinifera]
VIT_214s0066g01140		0.0391842	35.2'	not assigned.unknown'	(at5g14690 : 89.4) unknown protein; BEST Arabidopsis thaliana protein match is: unknown protein (TAIR:AT3G01516.1); Has 86 Blast hits to 86 proteins in 16 species: Archae - 0; Bacteria - 0; Metazoa - 0; Fungi - 0; Plants - 84; Viruses - 2; Other Eukaryotes - 0 (source: NCBI BLink). & (reliability: 178.8) & (original description: gene=VIT_214s0066g01140 CDS=258-785)'	PREDICTED: uncharacterized protein LOC100247380 [Vitis vinifera]
VIT_219s0090g01340		0.0385562	35.2'	not assigned.unknown'	no hits & (original description: gene=VIT_219s0090g01340 CDS=150-431)'	phase change-related protein [Vitis cinerea var. helleri x Vitis riparia]
VIT_210s0003g05755		0.0380429	17.2.3'	hormone metabolism.auxin.induced-regulated-responsive-activated'	(at3g12955 : 82.4) SAUR-like auxin-responsive protein family ; FUNCTIONS IN: molecular_function unknown; INVOLVED IN: response to auxin stimulus; LOCATED IN: mitochondrion; EXPRESSED IN: 6 plant structures; EXPRESSED DURING: petal differentiation and expansion stage, D bilateral stage; CONTAINS InterPro DOMAIN/s: Auxin responsive SAUR protein (InterPro:IPR003676); BEST Arabidopsis thaliana protei…	hypothetical protein VITISV_044423 [Vitis vinifera]
VIT_214s0068g01400		0.0375736	35.1'	not assigned.no ontology'	(at4g25040 : 113.0) Uncharacterised protein family (UPF0497); CONTAINS InterPro DOMAIN/s: Uncharacterised protein family UPF0497, trans-membrane plant (InterPro:IPR006702), Uncharacterised protein family UPF0497, trans-membrane plant subgroup (InterPro:IPR006459); BEST Arabidopsis thaliana protein match is: Uncharacterised protein family (UPF0497) (TAIR:AT4G03540.1); Has 574 Blast hits to 574 pro…	PREDICTED: CASP-like protein 1F2 [Vitis vinifera]
VIT_207s0151g01070	VviCPS	0.0370703	17.6.1.1'	hormone metabolism.gibberelin.synthesis-degradation.copalyl diphosphate synthase'	(o04408|ksa_pea : 826.0) Ent-kaurene synthase A, chloroplast precursor (EC 5.5.1.13) (Ent-copalyl diphosphate synthase) (KSA) - Pisum sativum (Garden pea) & (at4g02780 : 735.0) Catalyzes the conversion of geranylgeranyl pyrophosphate (GGPP) to copalyl pyrophosphate (CPP) of gibberellin biosynthesis; GA REQUIRING 1 (GA1); CONTAINS InterPro DOMAIN/s: Terpene synthase, metal-binding domain (InterPro…	unnamed protein product, partial [Vitis vinifera]
VIT_214s0108g00450		0.0365752	35.2'	not assigned.unknown'	no hits & (original description: gene=VIT_214s0108g00450 CDS=104-520)'	PREDICTED: uncharacterized protein LOC100242238 [Vitis vinifera]
VIT_216s0039g00220		0.0358771	34.19.2'	transport.Major Intrinsic Proteins.TIP'	(at1g17810 : 365.0) beta-tonoplast intrinsic protein (beta-TIP) mRNA, complete; beta-tonoplast intrinsic protein (BETA-TIP); FUNCTIONS IN: water channel activity; INVOLVED IN: transport, transmembrane transport; LOCATED IN: integral to membrane, membrane; EXPRESSED DURING: seedling growth; CONTAINS InterPro DOMAIN/s: Major intrinsic protein, conserved site (InterPro:IPR022357), Aquaporin (InterPr…	PREDICTED: probable aquaporin TIP3-2 [Vitis vinifera]
VIT_216s0100g01100		0.0356606	16.8.2'	secondary metabolism.flavonoids.chalcones'	(p28343|ths1_vitvi : 688.0) Stilbene synthase 1 (EC 2.3.1.95) (Resveratrol synthase 1) (Trihydroxystilbene synthase 1) (PSV25) - Vitis vinifera (Grape) & (loc_os11g32650.1 : 560.0) no description available & (at5g13930 : 536.0) Encodes chalcone synthase (CHS), a key enzyme involved in the biosynthesis of flavonoids. Required for the accumulation of purple anthocyanins in leaves and stems. Also in…	PREDICTED: stilbene synthase 1 [Vitis vinifera]
VIT_205s0077g01530	VviPR10.1	0.0348213	35.2'	not assigned.unknown'	(original description: gene=VIT_205s0077g01530 CDS=137-616)'	PREDICTED: major allergen Pru av 1 [Vitis vinifera]
VIT_217s0000g00830		0.0347769	33.99'	development.unspecified'	(loc_os11g31190.1 : 295.0) no description available & (at5g50790 : 290.0) Nodulin MtN3 family protein; FUNCTIONS IN: molecular_function unknown; INVOLVED IN: biological_process unknown; LOCATED IN: endomembrane system, integral to membrane, membrane; EXPRESSED IN: 13 plant structures; EXPRESSED DURING: 6 growth stages; CONTAINS InterPro DOMAIN/s: MtN3/saliva-related transmembrane protein, conserv…	PREDICTED: bidirectional sugar transporter SWEET14 [Vitis vinifera]
VIT_206s0004g00070	VviEXPA5	0.0345253	10.7'	cell wall.modification'	(at1g26770 : 394.0) Encodes an expansin. Naming convention from the Expansin Working Group (Kende et al, Plant Mol Bio). Involved in the formation of nematode-induced syncytia in roots of Arabidopsis thaliana.; expansin A10 (EXPA10); CONTAINS InterPro DOMAIN/s: Pollen allergen, N-terminal (InterPro:IPR014734), Rare lipoprotein A (InterPro:IPR005132), Pollen allergen/expansin, C-terminal (InterPro…	PREDICTED: expansin-A10 [Vitis vinifera]
VIT_216s0100g01170		0.0344003	16.8.2'	secondary metabolism.flavonoids.chalcones'	(p28343|ths1_vitvi : 751.0) Stilbene synthase 1 (EC 2.3.1.95) (Resveratrol synthase 1) (Trihydroxystilbene synthase 1) (PSV25) - Vitis vinifera (Grape) & (loc_os11g32650.1 : 594.0) no description available & (at5g13930 : 571.0) Encodes chalcone synthase (CHS), a key enzyme involved in the biosynthesis of flavonoids. Required for the accumulation of purple anthocyanins in leaves and stems. Also in…	stilbene synthase 6 [Vitis vinifera]
VIT_212s0034g01950		0.0342519	33.1'	development.storage proteins'	(at1g07750 : 351.0) RmlC-like cupins superfamily protein; FUNCTIONS IN: copper ion binding, zinc ion binding, nutrient reservoir activity; INVOLVED IN: biological_process unknown; LOCATED IN: cellular_component unknown; EXPRESSED IN: 26 plant structures; EXPRESSED DURING: 14 growth stages; CONTAINS InterPro DOMAIN/s: Cupin, RmlC-type (InterPro:IPR011051), Cupin 1 (InterPro:IPR006045), RmlC-like j…	PREDICTED: glutelin type-A 3 isoform X1 [Vitis vinifera]
VIT_204s0008g01520		0.0342304	20.2.1'	stress.abiotic.heat'	(p05477|hsp21_soybn : 190.0) 17.9 kDa class II heat shock protein - Glycine max (Soybean) & (at5g12020 : 152.0) 17.6 kDa class II heat shock protein (HSP17.6II); CONTAINS InterPro DOMAIN/s: Heat shock protein Hsp20 (InterPro:IPR002068), HSP20-like chaperone (InterPro:IPR008978); BEST Arabidopsis thaliana protein match is: heat shock protein 17.6A (TAIR:AT5G12030.1); Has 1807 Blast hits to 1807 pr…	PREDICTED: 17.1 kDa class II heat shock protein [Vitis vinifera]
VIT_214s0108g00520		0.0337049	11.6'	lipid metabolism.lipid transfer proteins etc'	(p10973|nltpa_ricco : 108.0) Nonspecific lipid-transfer protein A (NS-LTP A) (Phospholipid transfer protein) (PLTP) - Ricinus communis (Castor bean) & (loc_os11g24070.1 : 102.0) no description available & (at4g33355 : 95.5) Predicted to encode a PR (pathogenesis-related) protein. Belongs to the lipid transfer protein (PR-14) family with the following members: At2g38540/LTP1, At2g38530/LTP2, At5g5…	PREDICTED: non-specific lipid-transfer protein 1-like [Vitis vinifera]
VIT_218s0001g15130		0.0334932	35.2'	not assigned.unknown'	(loc_os08g01590.2 : 207.0) no description available & (at4g19950 : 155.0) unknown protein; BEST Arabidopsis thaliana protein match is: unknown protein (TAIR:AT5G44860.1); Has 338 Blast hits to 330 proteins in 72 species: Archae - 2; Bacteria - 94; Metazoa - 7; Fungi - 0; Plants - 232; Viruses - 0; Other Eukaryotes - 3 (source: NCBI BLink). & (reliability: 310.0) & (original description: gene=VIT_…	PREDICTED: uncharacterized protein LOC100243642 [Vitis vinifera]
VIT_216s0100g01020		0.0327933	16.8.2'	secondary metabolism.flavonoids.chalcones'	(p28343|ths1_vitvi : 713.0) Stilbene synthase 1 (EC 2.3.1.95) (Resveratrol synthase 1) (Trihydroxystilbene synthase 1) (PSV25) - Vitis vinifera (Grape) & (loc_os11g32650.1 : 597.0) no description available & (at5g13930 : 569.0) Encodes chalcone synthase (CHS), a key enzyme involved in the biosynthesis of flavonoids. Required for the accumulation of purple anthocyanins in leaves and stems. Also in…	THS3_VITVI RecName: Full=Stilbene synthase 3; AltName: Full=PSV368; AltName: Full=Resveratrol synthase 3; AltName: Full=Trihydroxystilbene synthase 3; Short=StSy 3
VIT_216s0013g00880		0.0325576	11.4'	lipid metabolism.TAG synthesis'	(at4g25140 : 127.0) Encodes oleosin1, a protein found in oil bodies, involved in seed lipid accumulation. Suppression of OLEO1 (and OLEO2) resulted in an aberrant phenotype of embryo cells that contain unusually large oilbodies that are not normally observed in seeds. Changes in the size of oilbodies caused disruption of storage organelles, altering accumulation of lipids and proteins and causing…	PREDICTED: oleosin 1 [Vitis vinifera]
VIT_216s0100g00770		0.0325409	16.8.2'	secondary metabolism.flavonoids.chalcones'	(p28343|ths1_vitvi : 748.0) Stilbene synthase 1 (EC 2.3.1.95) (Resveratrol synthase 1) (Trihydroxystilbene synthase 1) (PSV25) - Vitis vinifera (Grape) & (loc_os11g32650.1 : 596.0) no description available & (at5g13930 : 569.0) Encodes chalcone synthase (CHS), a key enzyme involved in the biosynthesis of flavonoids. Required for the accumulation of purple anthocyanins in leaves and stems. Also in…	PREDICTED: stilbene synthase 3 isoform X1 [Vitis vinifera]
VIT_205s0077g01560		0.0325142	20.2.99'	stress.abiotic.unspecified'	(q40280|mal12_maldo : 195.0) Major allergen Mal d 1 (Mal d I) (AP15) - Malus domestica (Apple) (Malus sylvestris) & (loc_os03g18850.1 : 94.0) no description available & (at1g24020 : 80.9) MLP-like protein 423 (MLP423); INVOLVED IN: response to biotic stimulus, defense response; EXPRESSED IN: 22 plant structures; EXPRESSED DURING: 14 growth stages; CONTAINS InterPro DOMAIN/s: Bet v I allergen (Int…	PREDICTED: major allergen Pru av 1 [Vitis vinifera]
VIT_205s0049g01780		0.0324775	33.99'	development.unspecified'	(at4g26740 : 366.0) Encodes caleosin, a 27-kDa protein found within seed lipid bodies. Gene is expressed preferentially in the embryo, has similarity to a rice ABA-responsive gene, EFA27. Catalyze hydroperoxide-dependent mono-oxygenation reactions. Require calcium for peroxygenase activity. Probably deeply buried in lipid droplets or microsomes.; seed gene 1 (ATS1); FUNCTIONS IN: heme oxygenase (…	PREDICTED: peroxygenase [Vitis vinifera]
VIT_205s0077g01570		0.0323625	35.2'	not assigned.unknown'	(original description: gene=VIT_205s0077g01570 CDS=1-981)'	PREDICTED: major allergen Pru av 1 [Vitis vinifera]
VIT_214s0128g00570	VviGER7	0.0320127	20.2.99'	stress.abiotic.unspecified'	(at5g39120 : 264.0) RmlC-like cupins superfamily protein; FUNCTIONS IN: manganese ion binding, nutrient reservoir activity; INVOLVED IN: biological_process unknown; LOCATED IN: endomembrane system, apoplast; CONTAINS InterPro DOMAIN/s: Cupin, RmlC-type (InterPro:IPR011051), Cupin 1 (InterPro:IPR006045), RmlC-like jelly roll fold (InterPro:IPR014710), Germin (InterPro:IPR001929), Germin, manganese…	germin-like protein 7 precursor [Vitis vinifera]
VIT_205s0077g01550	VviPR10.3	0.0320073	35.2'	not assigned.unknown'	(original description: gene=VIT_205s0077g01550 CDS=1-480)'	PREDICTED: major allergen Pru av 1 [Vitis vinifera]
VIT_205s0051g00590	0	0.0317092	10.6.3'	cell wall.degradation.pectate lyases and polygalacturonases'	(at1g04680 : 688.0) Pectin lyase-like superfamily protein; FUNCTIONS IN: lyase activity, pectate lyase activity; INVOLVED IN: biological_process unknown; LOCATED IN: membrane; EXPRESSED IN: 23 plant structures; EXPRESSED DURING: 13 growth stages; CONTAINS InterPro DOMAIN/s: Pectin lyase fold/virulence factor (InterPro:IPR011050), AmbAllergen (InterPro:IPR018082), Pectate lyase/Amb allergen (Inter…	PREDICTED: probable pectate lyase 8 [Vitis vinifera]
VIT_200s0253g00080		0.0317005	35.1'	not assigned.no ontology'	(at3g50440 : 280.0) Encodes a protein shown to have methyl jasmonate esterase activity in vitro. This protein does not act on methyl IAA, MeSA, MeGA4, or MEGA9 in vitro.; methyl esterase 10 (MES10); CONTAINS InterPro DOMAIN/s: Alpha/beta hydrolase fold-1 (InterPro:IPR000073); BEST Arabidopsis thaliana protein match is: methyl esterase 1 (TAIR:AT2G23620.1); Has 1602 Blast hits to 1600 proteins in …	PREDICTED: methylesterase 10 isoform X2 [Vitis vinifera]
VIT_203s0088g00710		0.029683	20.1'	stress.biotic'	(p11670|prb1_tobac : 226.0) Basic form of pathogenesis-related protein 1 precursor (PRP 1) - Nicotiana tabacum (Common tobacco) & (at2g14580 : 200.0) pathogenesis related protein, encodes a basic PR1-like protein. Expresses in flowers, roots, and not in leaves and responses to ethylene and methyl jasmonate. Salicylic acid represses gene expression.; basic pathogenesis-related protein 1 (PRB1); FU…	PREDICTED: basic form of pathogenesis-related protein 1 [Vitis vinifera]
VIT_217s0000g09000		0.0279708	11.4'	lipid metabolism.TAG synthesis'	(p29527|oleo6_goshi : 107.0) Oleosin 18.2 kDa - Gossypium hirsutum (Upland cotton) & (ipr000136 : 102.45318) Oleosin & (at5g40420 : 102.0) Encodes oleosin2, a protein found in oil bodies, involved in seed lipid accumulation. Suppression of OLEO1 (and OLEO2) resulted in an aberrant phenotype of embryo cells that contain unusually large oilbodies that are not normally observed in seeds. Changes in …	PREDICTED: oleosin 18.2 kDa [Vitis vinifera]
VIT_218s0041g00580		0.0277469	34.13'	transport.peptides and oligopeptides'	(at1g22540 : 622.0) Major facilitator superfamily protein; FUNCTIONS IN: transporter activity; INVOLVED IN: oligopeptide transport; LOCATED IN: membrane; EXPRESSED IN: 22 plant structures; EXPRESSED DURING: 13 growth stages; CONTAINS InterPro DOMAIN/s: PTR2 family proton/oligopeptide symporter, conserved site (InterPro:IPR018456), Oligopeptide transporter (InterPro:IPR000109), Major facilitator s…	unnamed protein product, partial [Vitis vinifera]
VIT_208s0007g06430		0.027516	35.2'	not assigned.unknown'	no hits & (original description: gene=VIT_208s0007g06430 CDS=79-474)'	PREDICTED: 11 kDa late embryogenesis abundant protein [Vitis vinifera]
VIT_212s0059g02350		0.0269945	6.9'	gluconeogenesis / glyoxylate cycle.isocitrate lyase'	(p17069|acea_goshi : 1012.0) Isocitrate lyase (EC 4.1.3.1) (Isocitrase) (Isocitratase) (ICL) - Gossypium hirsutum (Upland cotton) & (at3g21720 : 937.0) Encodes a glyoxylate cycle enzyme isocitrate lyase (ICL).; isocitrate lyase (ICL); FUNCTIONS IN: isocitrate lyase activity, catalytic activity; INVOLVED IN: carboxylic acid metabolic process, metabolic process; LOCATED IN: cellular_component unkno…	PREDICTED: isocitrate lyase [Vitis vinifera]
VIT_209s0002g06070		0.0268575	33.2'	development.late embryogenesis abundant'	(o49816|lea1_cicar : 142.0) Late embryogenesis abundant protein 1 (CapLEA-1) - Cicer arietinum (Chickpea) (Garbanzo) & (at1g52690 : 130.0) Late embryogenesis abundant protein (LEA) family protein; BEST Arabidopsis thaliana protein match is: Late embryogenesis abundant protein (LEA) family protein (TAIR:AT3G15670.1); Has 35333 Blast hits to 34131 proteins in 2444 species: Archae - 798; Bacteria - …	PREDICTED: late embryogenesis abundant protein 1 [Vitis vinifera]
VIT_218s0001g01570		0.0265665	20.2.1'	stress.abiotic.heat'	(at3g46230 : 139.0) member of the class I small heat-shock protein (sHSP) family, which accounts for the majority of sHSPs in maturing seeds; heat shock protein 17.4 (HSP17.4); INVOLVED IN: response to heat; LOCATED IN: cellular_component unknown; EXPRESSED IN: 15 plant structures; EXPRESSED DURING: M germinated pollen stage, LP.04 four leaves visible, 4 anthesis, C globular stage, petal differen…	PREDICTED: 16.9 kDa class I heat shock protein 1 [Vitis vinifera]
VIT_202s0025g04250		0.0265602	20.2'	stress.abiotic'	(p25096|p21_soybn : 354.0) Protein P21 - Glycine max (Soybean) & (loc_os03g46070.1 : 325.0) no description available & (at4g11650 : 317.0) osmotin-like protein; osmotin 34 (OSM34); INVOLVED IN: defense response to fungus, incompatible interaction, response to salt stress, defense response to bacterium, incompatible interaction, response to other organism; LOCATED IN: endomembrane system; EXPRESSE…	PREDICTED: protein P21 [Vitis vinifera]
VIT_210s0003g01410	VviCIPK16	0.0259595	29.4'	protein.postranslational modification'	(loc_os01g10890.1 : 647.0) no description available & (at5g45820 : 598.0) Encodes a CBL-interacting serine/threonine protein kinase comprised of an N-terminal kinase catalytic domain similar to SNF1/AMPK and a unique C-terminal regulatory domain.; CBL-interacting protein kinase 20 (CIPK20); CONTAINS InterPro DOMAIN/s: Protein kinase, ATP binding site (InterPro:IPR017441), Serine/threonine-protein…	CBL-interacting protein kinase 16 [Vitis vinifera]
VIT_205s0029g00370		0.0233166	29.5.3'	protein.degradation.cysteine protease'	(loc_os01g68670.1 : 103.0) no description available & (at2g31980 : 93.6) PHYTOCYSTATIN 2 (CYS2); FUNCTIONS IN: cysteine-type endopeptidase inhibitor activity; INVOLVED IN: biological_process unknown; LOCATED IN: endomembrane system; EXPRESSED IN: 18 plant structures; EXPRESSED DURING: 11 growth stages; CONTAINS InterPro DOMAIN/s: Proteinase inhibitor I25, cystatin, conserved site (InterPro:IPR018…	PREDICTED: cysteine proteinase inhibitor 4 [Vitis vinifera]
VIT_218s0001g14270		0.0231055	17.6.3'	hormone metabolism.gibberelin.induced-regulated-responsive-activated'	(at1g75750 : 139.0) GA-responsive GAST1 protein homolog regulated by BR and GA antagonistically. Possibly involved in cell elongation based on expression data; GAST1 protein homolog 1 (GASA1); CONTAINS InterPro DOMAIN/s: Gibberellin regulated protein (InterPro:IPR003854); BEST Arabidopsis thaliana protein match is: Gibberellin-regulated family protein (TAIR:AT2G18420.1). & (loc_os05g35690.1 : 107…	PREDICTED: snakin-2 [Vitis vinifera]
VIT_218s0089g01270		0.0226305	20.2.1'	stress.abiotic.heat'	(p30236|hsp41_soybn : 227.0) 22.0 kDa class IV heat shock protein precursor - Glycine max (Soybean) & (at4g10250 : 217.0) Columbia endomembrane-localized small heat shock protein; ATHSP22.0; FUNCTIONS IN: molecular_function unknown; INVOLVED IN: response to heat; LOCATED IN: endomembrane system; EXPRESSED IN: 8 plant structures; EXPRESSED DURING: M germinated pollen stage, 4 anthesis, C globular …	PREDICTED: 22.0 kDa class IV heat shock protein [Vitis vinifera]
VIT_215s0046g01560		0.0218911	20.2.1'	stress.abiotic.heat'	(at2g46240 : 178.0) A member of Arabidopsis BAG (Bcl-2-associated athanogene) proteins, plant homologs of mammalian regulators of apoptosis. Expression of BAG6 in leaves was strongly induced by heat stress. Knockout mutants exhibited enhanced susceptibility to fungal pathogen Botrytis cinerea. Plant BAG proteins are multi-functional and remarkably similar to their animal counterparts, as they reg…	PREDICTED: BAG family molecular chaperone regulator 6 isoform X1 [Vitis vinifera]
VIT_218s0164g00100		0.0217923	16.10'	secondary metabolism.simple phenols'	(at5g09360 : 645.0) putative laccase, a member of laccase family of genes (17 members in Arabidopsis).; laccase 14 (LAC14); FUNCTIONS IN: laccase activity; INVOLVED IN: oxidation reduction, lignin catabolic process; LOCATED IN: endomembrane system, apoplast; EXPRESSED IN: central cell, fruit; CONTAINS InterPro DOMAIN/s: Multicopper oxidase, type 3 (InterPro:IPR011707), Laccase (InterPro:IPR017761…	PREDICTED: laccase-14 [Vitis vinifera]
VIT_203s0038g04110		0.0195044	27.3.67'	RNA.regulation of transcription.putative transcription regulator'	(at4g35390 : 180.0) AT-hook protein of GA feedback 1 (AGF1); CONTAINS InterPro DOMAIN/s: Protein of unknown function DUF296 (InterPro:IPR005175), Predicted AT-hook DNA-binding (InterPro:IPR014476); BEST Arabidopsis thaliana protein match is: Predicted AT-hook DNA-binding family protein (TAIR:AT1G76500.1); Has 970 Blast hits to 959 proteins in 100 species: Archae - 2; Bacteria - 77; Metazoa - 47; …	PREDICTED: AT-hook motif nuclear-localized protein 25 [Nelumbo nucifera]
VIT_218s0001g14260		0.0189044	35.2'	not assigned.unknown'	no hits & (original description: gene=VIT_218s0001g14260 CDS=173-199)'	hydroxyphenylacetyl-CoA thioesterase PaaI [Methylobacterium sp. 6HR-1]
VIT_208s0007g02360		0.0188537	33.99'	development.unspecified'	(at2g35980 : 173.0) Encodes a protein whose sequence is similar to tobacco hairpin-induced gene (HIN1) and Arabidopsis non-race specific disease resistance gene (NDR1). Expression of this gene is induced by cucumber mosaic virus, spermine and during senescence. The gene product is localized to the chloroplast.; YELLOW-LEAF-SPECIFIC GENE 9 (YLS9); FUNCTIONS IN: molecular_function unknown; INVOLVED…	PREDICTED: NDR1/HIN1-Like protein 3 [Vitis vinifera]
VIT_208s0007g06060	VviG1	0.0186438	26.4.1'	misc.beta 1,3 glucan hydrolases.glucan endo-1,3-beta-glucosidase'	(p52408|e13b_prupe : 442.0) Glucan endo-1,3-beta-glucosidase, basic isoform precursor (EC 3.2.1.39) ((1->3)-beta-glucan endohydrolase) ((1->3)-beta-glucanase) (Beta-1,3-endoglucanase) (PpGns1) - Prunus persica (Peach) & (at3g57240 : 392.0) encodes a member of glycosyl hydrolase family 17; "beta-1,3-glucanase 3" (BG3); FUNCTIONS IN: cellulase activity, hydrolase activity, hydrolyzing O-glycosyl co…	beta 1-3 glucanase precursor [Vitis vinifera]
VIT_207s0005g05400	VviABI3a	0.0182661	17.1.2'	hormone metabolism.abscisic acid.signal transduction'	(at3g24650 : 454.0) Homologous to the maize transcription factor Viviparous-1. Full length ABI3 protein binds to the highly conserved RY motif [DNA motif CATGCA(TG)], present in many seed-specific promoters, and the B3 domains of this transcription factor is necessary for the specific interaction with the RY element. Transcriptional activity of ABI3 requires the B3 DNA-binding domain and an activ…	PREDICTED: B3 domain-containing transcription factor ABI3 isoform X2 [Vitis vinifera]
VIT_214s0066g00710		0.0157778	11.4'	lipid metabolism.TAG synthesis'	(at3g01570 : 98.2) Oleosin family protein; FUNCTIONS IN: molecular_function unknown; INVOLVED IN: lipid storage; LOCATED IN: monolayer-surrounded lipid storage body, integral to membrane, membrane; CONTAINS InterPro DOMAIN/s: Oleosin (InterPro:IPR000136); BEST Arabidopsis thaliana protein match is: oleosin 2 (TAIR:AT5G40420.1); Has 516 Blast hits to 516 proteins in 52 species: Archae - 0; Bacteri…	PREDICTED: oleosin 5-like [Vitis vinifera]
VIT_205s0077g01930		0.0155739	2.2.1.5'	major CHO metabolism.degradation.sucrose.Susy'	(ipr000368 : 1500.0) Sucrose synthase & (at5g49190 : 1350.0) Encodes a sucrose synthase (SUS2). The activity of the enzyme could not be assayed as proved to be insoluble (PMID 17257168). However, analyses of an sus2 mutant revealed a deficiency in sucrose synthase activity 12 and 15 days after flowering. There are some reports that SUS2 transcript levels are increased in leaves specifically by O(…	PREDICTED: sucrose synthase 2 [Vitis vinifera]
VIT_212s0028g02010		0.0131324	20.2.2'	stress.abiotic.cold'	(loc_os01g42810.1 : 346.0) no description available & (at5g06700 : 295.0) Encodes a member of the TBL (TRICHOME BIREFRINGENCE-LIKE) gene family containing a plant-specific DUF231 (domain of unknown function) domain. TBL gene family has 46 members, two of which (TBR/AT5G06700 and TBL3/AT5G01360) have been shown to be involved in the synthesis and deposition of secondary wall cellulose, presumably …	PREDICTED: protein trichome birefringence-like 42 [Vitis vinifera]
VIT_202s0012g00170		0.0129293	2.2.2.1.2'	major CHO metabolism.degradation.starch.starch cleavage.beta amylase'	(at4g17090 : 849.0) Encodes a beta-amylase targeted to the chloroplast. Transgenic BMY8 RNAi lines fail to accumulate maltose during cold shock suggesting that maltose accumulation coincides with BMY8 expression. Apart from maltose, the sugar content of the RNAi lines were similar to wildtype (glucose and sucrose unaffected).; chloroplast beta-amylase (CT-BMY); CONTAINS InterPro DOMAIN/s: Glycosi…	PREDICTED: beta-amylase 3, chloroplastic [Vitis vinifera]
VIT_200s0323g00100		0.0117765	29.5.3'	protein.degradation.cysteine protease'	(p49042|vpe_ricco : 491.0) Vacuolar-processing enzyme precursor (EC 3.4.22.-) (VPE) - Ricinus communis (Castor bean) & (at1g62710 : 486.0) Encodes a vacuolar processing enzyme belonging to a novel group of cysteine proteases that is expressed specifically in seeds and is essential for the proper processing of storage proteins.; beta vacuolar processing enzyme (BETA-VPE); FUNCTIONS IN: cysteine-ty…	PREDICTED: vacuolar-processing enzyme [Vitis vinifera]
VIT_212s0034g01870		0.0112054	33.1'	development.storage proteins'	(at1g07750 : 341.0) RmlC-like cupins superfamily protein; FUNCTIONS IN: copper ion binding, zinc ion binding, nutrient reservoir activity; INVOLVED IN: biological_process unknown; LOCATED IN: cellular_component unknown; EXPRESSED IN: 26 plant structures; EXPRESSED DURING: 14 growth stages; CONTAINS InterPro DOMAIN/s: Cupin, RmlC-type (InterPro:IPR011051), Cupin 1 (InterPro:IPR006045), RmlC-like j…	PREDICTED: glutelin type-A 3 isoform X1 [Vitis vinifera]
VIT_218s0072g00260		0.0111507	27.3.3'	RNA.regulation of transcription.AP2/EREBP, APETALA2/Ethylene-responsive element binding protein family'	(at5g50080 : 88.6) encodes a member of the ERF (ethylene response factor) subfamily B-4 of ERF/AP2 transcription factor family. The protein contains one AP2 domain. There are 7 members in this subfamily.; ethylene response factor 110 (ERF110); FUNCTIONS IN: DNA binding, sequence-specific DNA binding transcription factor activity; INVOLVED IN: regulation of transcription, DNA-dependent; LOCATED IN…	PREDICTED: ethylene-responsive transcription factor ABR1 [Vitis vinifera]
VIT_206s0004g03260		0.0107195	33.1'	development.storage proteins'	(at2g28490 : 478.0) RmlC-like cupins superfamily protein; FUNCTIONS IN: nutrient reservoir activity; INVOLVED IN: biological_process unknown; LOCATED IN: endomembrane system; EXPRESSED IN: seed; EXPRESSED DURING: seedling growth; CONTAINS InterPro DOMAIN/s: Cupin, RmlC-type (InterPro:IPR011051), Cupin 1 (InterPro:IPR006045), RmlC-like jelly roll fold (InterPro:IPR014710); BEST Arabidopsis thalian…	PREDICTED: vicilin-like seed storage protein At2g28490 [Vitis vinifera]
VIT_214s0030g00340		0.00819255	34.2'	transport.sugars'	(at3g05150 : 547.0) Major facilitator superfamily protein; FUNCTIONS IN: carbohydrate transmembrane transporter activity, sugar:hydrogen symporter activity; INVOLVED IN: transport, transmembrane transport; LOCATED IN: nucleus, membrane; EXPRESSED IN: 12 plant structures; EXPRESSED DURING: L mature pollen stage, M germinated pollen stage, 4 anthesis, petal differentiation and expansion stage; CONT…	putative ERD6-like transporter [Vitis vinifera]
VIT_204s0023g01390		0.00669333	35.1'	not assigned.no ontology'	(at2g18540 : 391.0) RmlC-like cupins superfamily protein; FUNCTIONS IN: nutrient reservoir activity; INVOLVED IN: biological_process unknown; LOCATED IN: endomembrane system; CONTAINS InterPro DOMAIN/s: Cupin, RmlC-type (InterPro:IPR011051), Cupin 1 (InterPro:IPR006045), RmlC-like jelly roll fold (InterPro:IPR014710); BEST Arabidopsis thaliana protein match is: RmlC-like cupins superfamily protei…	PREDICTED: vicilin-like seed storage protein At2g18540 [Vitis vinifera]
VIT_205s0020g03140	VviHT5	0.00589522	34.2'	transport.sugars'	(at5g26340 : 856.0) Encodes a protein with high affinity, hexose-specific/H+ symporter activity. The activity of the transporter appears to be negatively regulated by phosphorylation. Importantly, microarray analysis, as well as the study of the expression of this gene in mutants involved in programmed cell death (PCD) demonstrated a tight correlation between this gene's expression and PCD.; MSS1…	hexose transporter [Vitis vinifera]
VIT_208s0058g00350		0.00534513	35.1'	not assigned.no ontology'	(at5g01580 : 243.0) thiol reductase in OAS metabolism; OAS HIGH ACCUMULATION 1 (OSH1); FUNCTIONS IN: catalytic activity; INVOLVED IN: biological_process unknown; LOCATED IN: endomembrane system; CONTAINS InterPro DOMAIN/s: Gamma interferon inducible lysosomal thiol reductase GILT (InterPro:IPR004911); BEST Arabidopsis thaliana protein match is: Thioredoxin superfamily protein (TAIR:AT1G07080.1); …	PREDICTED: gamma-interferon-inducible lysosomal thiol reductase [Vitis vinifera]
VIT_206s0004g05770		0.00524594	20.2.1'	stress.abiotic.heat'	(p02519|hsp11_soybn : 152.0) 17.3 kDa class I heat shock protein (HSP 17.3) - Glycine max (Soybean) & (at2g29500 : 145.0) HSP20-like chaperones superfamily protein; CONTAINS InterPro DOMAIN/s: Heat shock protein Hsp20 (InterPro:IPR002068), HSP20-like chaperone (InterPro:IPR008978); BEST Arabidopsis thaliana protein match is: HSP20-like chaperones superfamily protein (TAIR:AT1G07400.1); Has 6873 B…	PREDICTED: class I heat shock protein [Vitis vinifera]
VIT_200s0125g00070		0.00397404	35.2'	not assigned.unknown'	no hits & (original description: gene=VIT_200s0125g00070 CDS=286-393)'	hypothetical protein SOVF_152770 [Spinacia oleracea]
VIT_211s0052g01230		0.00214225	10.6.2'	cell wall.degradation.mannan-xylose-arabinose-fucose'	(at5g57550 : 393.0) xyloglucan endotransglycosylase-related protein (XTR3); xyloglucan endotransglucosylase/hydrolase 25 (XTH25); FUNCTIONS IN: hydrolase activity, acting on glycosyl bonds, xyloglucan:xyloglucosyl transferase activity; INVOLVED IN: plant-type cell wall biogenesis; LOCATED IN: endomembrane system, cell wall, apoplast; EXPRESSED IN: 9 plant structures; EXPRESSED DURING: 8 growth st…	PREDICTED: probable xyloglucan endotransglucosylase/hydrolase protein 23 [Vitis vinifera]
VIT_218s0001g00740		0.000973851	35.2'	not assigned.unknown'	(original description: gene=VIT_218s0001g00740 CDS=1-744)'	PREDICTED: LOW QUALITY PROTEIN: ornithine decarboxylase [Vitis vinifera]
VIT_200s0125g00060		0.000648786	35.2'	not assigned.unknown'	no hits & (original description: gene=VIT_200s0125g00060 CDS=161-394)'	orf124 (mitochondrion) [Brassica carinata]
VIT_207s0005g05600		0.000418029	11.8.3'	lipid metabolism.'exotics' (steroids, squalene etc).UDP-glucose:sterol glucosyltransferase'	(at3g07020 : 867.0) UDP-Glycosyltransferase superfamily protein; FUNCTIONS IN: transferase activity, transferring glycosyl groups; INVOLVED IN: lipid glycosylation, carbohydrate metabolic process, metabolic process; LOCATED IN: plasma membrane, membrane; EXPRESSED IN: 25 plant structures; EXPRESSED DURING: 15 growth stages; CONTAINS InterPro DOMAIN/s: Glycosyl transferase, family 28 (InterPro:IPR…	PREDICTED: sterol 3-beta-glucosyltransferase UGT80A2 isoform X1 [Vitis vinifera]
VIT_214s0066g01670		-0.000331754	20.2'	stress.abiotic'	(at3g01420 : 988.0) Encodes an alpha-dioxygenase involved in protection against oxidative stress and cell death. Induced in response to Salicylic acid and oxidative stress. Independent of NPR1 in induction by salicylic acid.; DOX1; FUNCTIONS IN: lipoxygenase activity; INVOLVED IN: in 6 processes; LOCATED IN: endomembrane system; EXPRESSED IN: 9 plant structures; EXPRESSED DURING: 4 anthesis; CONT…	PREDICTED: alpha-dioxygenase 1 [Vitis vinifera]
VIT_201s0011g05150		-0.00180073	20.1'	stress.biotic'	(at1g70830 : 166.0) MLP-like protein 28 (MLP28); FUNCTIONS IN: molecular_function unknown; INVOLVED IN: response to biotic stimulus, defense response; LOCATED IN: cellular_component unknown; EXPRESSED IN: 22 plant structures; EXPRESSED DURING: 14 growth stages; CONTAINS InterPro DOMAIN/s: Bet v I allergen (InterPro:IPR000916); BEST Arabidopsis thaliana protein match is: MLP-like protein 34 (TAIR:…	PREDICTED: MLP-like protein 34 [Vitis vinifera]
VIT_200s0733g00010		-0.00324662	9.9'	mitochondrial electron transport / ATP synthesis.F1-ATPase'	(p18260|atpam_helan : 739.0) ATP synthase subunit alpha, mitochondrial (EC 3.6.3.14) - Helianthus annuus (Common sunflower) & (loc_osm1g00580.1 : 694.0) no description available & (atmg01190 : 676.0) ATPase subunit 1; ATP synthase subunit 1 (ATP1); FUNCTIONS IN: copper ion binding, cobalt ion binding, zinc ion binding; INVOLVED IN: response to oxidative stress; LOCATED IN: mitochondrion, cell wal…	ATP synthase F1 subunit 1 (mitochondrion) [Hevea brasiliensis]
VIT_213s0064g01760		-0.00349988	26.3'	misc.gluco-, galacto- and mannosidases'	(ipr001360 : 1500.0) Glycoside hydrolase, family 1 & (at2g44450 : 641.0) beta glucosidase 15 (BGLU15); FUNCTIONS IN: cation binding, hydrolase activity, hydrolyzing O-glycosyl compounds, catalytic activity; INVOLVED IN: carbohydrate metabolic process; LOCATED IN: cell wall, plant-type cell wall; EXPRESSED IN: 23 plant structures; EXPRESSED DURING: 14 growth stages; CONTAINS InterPro DOMAIN/s: Gly…	PREDICTED: beta-glucosidase 12 [Vitis vinifera]
VIT_200s0125g00020		-0.00378685	35.2'	not assigned.unknown'	(atmg00030 : 118.0) hypothetical protein; unknown protein. & (reliability: 236.0) & (original description: gene=VIT_200s0125g00020 CDS=3-128)'	unknown [Medicago truncatula]
VIT_206s0004g01250		-0.00506895	11.2.4'	lipid metabolism.FA desaturation.omega 6 desaturase'	(p48631|fd6e2_soybn : 647.0) Omega-6 fatty acid desaturase, endoplasmic reticulum isozyme 2 (EC 1.14.19.-) - Glycine max (Soybean) & (at3g12120 : 632.0) Major enzyme responsible for the synthesis of 18:2 fatty acids in the endoplasmic reticulum. Contains His-rich motifs, which contribute to the interaction with the electron donor cytochrome b5. Mutations in this gene suppress the low temperature-…	PREDICTED: delta(12)-fatty-acid desaturase FAD2 [Vitis vinifera]
VIT_213s0073g00590		-0.00538738	35.2'	not assigned.unknown'	(atmg00030 : 108.0) hypothetical protein; unknown protein. & (reliability: 216.0) & (original description: gene=VIT_213s0073g00590 CDS=80-268)'	hypothetical protein LSAT_9X5080 [Lactuca sativa]
VIT_214s0060g02730	VviGER5	-0.00805408	20.2.99'	stress.abiotic.unspecified'	(at5g39190 : 294.0) germin-like protein (GLP2a); germin-like protein 2 (GER2); CONTAINS InterPro DOMAIN/s: Cupin, RmlC-type (InterPro:IPR011051), Cupin 1 (InterPro:IPR006045), RmlC-like jelly roll fold (InterPro:IPR014710), Germin (InterPro:IPR001929), Germin, manganese binding site (InterPro:IPR019780); BEST Arabidopsis thaliana protein match is: RmlC-like cupins superfamily protein (TAIR:AT5G39…	germin-like protein 5 [Vitis vinifera]
VIT_207s0185g00050		-0.00859568	10.7'	cell wall.modification'	(at4g13080 : 350.0) xyloglucan endotransglucosylase/hydrolase 1 (XTH1); FUNCTIONS IN: hydrolase activity, acting on glycosyl bonds, hydrolase activity, hydrolyzing O-glycosyl compounds, xyloglucan:xyloglucosyl transferase activity; INVOLVED IN: carbohydrate metabolic process, cellular glucan metabolic process; LOCATED IN: endomembrane system, apoplast, cell wall; EXPRESSED IN: 9 plant structures;…	PREDICTED: putative xyloglucan endotransglucosylase/hydrolase protein 1 [Vitis vinifera]
VIT_208s0007g04860		-0.00880395	33.99'	development.unspecified'	(at2g39210 : 815.0) Major facilitator superfamily protein; FUNCTIONS IN: molecular_function unknown; INVOLVED IN: transmembrane transport; LOCATED IN: cellular_component unknown; EXPRESSED IN: 22 plant structures; EXPRESSED DURING: 13 growth stages; CONTAINS InterPro DOMAIN/s: Nodulin-like (InterPro:IPR010658), Major facilitator superfamily MFS-1 (InterPro:IPR011701), Major facilitator superfamil…	PREDICTED: protein NUCLEAR FUSION DEFECTIVE 4 [Vitis vinifera]
VIT_210s0116g00530	VviTHI1-2	-0.00881473	18.2'	Co-factor and vitamine metabolism.thiamine'	(o23787|thi4_citsi : 550.0) Thiazole biosynthetic enzyme, chloroplast precursor - Citrus sinensis (Sweet orange) & (loc_os07g34570.1 : 521.0) no description available & (at5g54770 : 520.0) Encodes a thiamine biosynthetic gene that has a dual function in thiamine biosynthesis and mitochondrial DNA damage tolerance. It appears to be involved in producing the thiazole portion of thiamine (vitamin B1…	PREDICTED: thiamine thiazole synthase 2, chloroplastic [Vitis vinifera]
VIT_208s0007g00690		-0.00909179	16.10'	secondary metabolism.simple phenols'	(at5g60020 : 861.0) putative laccase, a member of laccase family of genes (17 members in Arabidopsis).; laccase 17 (LAC17); FUNCTIONS IN: laccase activity; INVOLVED IN: oxidation reduction, lignin catabolic process; LOCATED IN: endomembrane system, apoplast; EXPRESSED IN: 14 plant structures; EXPRESSED DURING: LP.04 four leaves visible, 4 anthesis, C globular stage, petal differentiation and expa…	PREDICTED: laccase-17 [Vitis vinifera]
VIT_215s0024g01960		-0.0111947	27.2'	RNA.transcription'	(p38550|rpoc2_tobac : 320.0) DNA-directed RNA polymerase beta'' chain (EC 2.7.7.6) (PEP) (Plastid-encoded RNA polymerase beta'' subunit) (RNA polymerase beta'' subunit) - Nicotiana tabacum (Common tobacco) & (atcg00170 : 301.0) RNA polymerase beta' subunit-2; RPOC2; FUNCTIONS IN: DNA-directed RNA polymerase activity; INVOLVED IN: RNA elongation; LOCATED IN: chloroplast, nucleoid; EXPRESSED IN: 24…	RNA polymerase beta subunit, partial (chloroplast) [Helwingia sp. Peng et al. 17408]
VIT_215s0048g02480		-0.0112286	26.6'	misc.O-methyl transferases'	(at5g54160 : 388.0) A caffeic acid/5-hydroxyferulic acid O-methyltransferase. Interacts with 14-4-3 proteins in yeast 2 hybrid assay. AtOMT1 (At5g54160) encodes a flavonol 3Ã­-O-methyltransferase that is highly active towards quercetin and myricetin. The substrate specificity identifies the enzyme as flavonol 3Ã­-methyltransferase which replaces the former annotation of the gene to encode a caffe…	PREDICTED: caffeic acid 3-O-methyltransferase [Vitis vinifera]
VIT_209s0002g02320	VviCWINV	-0.0113617	2.2.1.3.2'	major CHO metabolism.degradation.sucrose.invertases.cell wall'	(at3g13790 : 750.0) Encodes a protein with invertase activity.; ATBFRUCT1; CONTAINS InterPro DOMAIN/s: Glycoside hydrolase, family 32 (InterPro:IPR001362), Glycosyl hydrolases family 32, N-terminal (InterPro:IPR013148), Glycosyl hydrolase family 32, C-terminal (InterPro:IPR013189), Concanavalin A-like lectin/glucanase (InterPro:IPR008985); BEST Arabidopsis thaliana protein match is: beta-fructofu…	cell wall apoplastic invertase [Vitis vinifera]
VIT_218s0041g01880	VviMADS5	-0.012441	27.3.24'	RNA.regulation of transcription.MADS box transcription factor family'	(at4g09960 : 332.0) a MADS box transcription factor expressed in the carpel and ovules; SEEDSTICK (STK); FUNCTIONS IN: protein binding, sequence-specific DNA binding transcription factor activity; INVOLVED IN: regulation of transcription, DNA-dependent, ovule development, carpel development; LOCATED IN: nucleus; EXPRESSED IN: 11 plant structures; EXPRESSED DURING: 4 anthesis, C globular stage, pe…	PREDICTED: MADS-box protein 5 isoform X1 [Vitis vinifera]
VIT_206s0080g01000		-0.013026	17.1.1.1.11'	hormone metabolism.abscisic acid.synthesis-degradation.synthesis.short chain alcohol dehydrogenmase (ABA2)'	(loc_os04g10010.1 : 301.0) no description available & (at3g51680 : 269.0) NAD(P)-binding Rossmann-fold superfamily protein; FUNCTIONS IN: oxidoreductase activity, binding, catalytic activity; INVOLVED IN: oxidation reduction, metabolic process; LOCATED IN: cellular_component unknown; EXPRESSED IN: cotyledon, root; CONTAINS InterPro DOMAIN/s: NAD(P)-binding domain (InterPro:IPR016040), Glucose/rib…	PREDICTED: secoisolariciresinol dehydrogenase-like isoform X1 [Vitis vinifera]
VIT_217s0000g06520		-0.0131528	27.3.66'	RNA.regulation of transcription.Psudo ARR transcription factor family'	(at5g61380 : 137.0) Pseudo response regulator involved in the generation of circadian rhythms. TOC1 appears to shorten the period of circumnutation speed. TOC1 contributes to the plant fitness (carbon fixation, biomass) by influencing the circadian clock period. PRR3 may increase the stability of TOC1 by preventing interactions between TOC1 and the F-box protein ZTL. Expression of TOC1 is correla…	PREDICTED: two-component response regulator-like APRR1 isoform X2 [Vitis vinifera]
VIT_213s0019g02630	VviPSBA	-0.0133582	1.1.1.2'	PS.lightreaction.photosystem II.PSII polypeptide subunits'	(q9bbu3|psba_lotja : 683.0) Photosystem Q(B) protein (32 kDa thylakoid membrane protein) (Photosystem II protein D1) - Lotus japonicus & (atcg00020 : 682.0) Encodes chlorophyll binding protein D1, a part of the photosystem II reaction center core; photosystem II reaction center protein A (PSBA); FUNCTIONS IN: chlorophyll binding; INVOLVED IN: photosynthesis, light reaction; LOCATED IN: in 6 compo…	PSII 32 kDa protein [Vitis vinifera]
VIT_213s0101g00220		-0.0135282	35.2'	not assigned.unknown'	no hits & (original description: gene=VIT_213s0101g00220 CDS=1-72)'	hypothetical protein AALP_AA3G369200 [Arabis alpina]
VIT_214s0066g01090	VviMYB24	-0.0140322	27.3.25'	RNA.regulation of transcription.MYB domain transcription factor family'	(at5g40350 : 250.0) Myb24 transcription factor. Member of the R2R3 factor gene family. Induced by jasmonate. Involved in jasmonate response during stamen development. ; myb domain protein 24 (MYB24); CONTAINS InterPro DOMAIN/s: SANT, DNA-binding (InterPro:IPR001005), Homeodomain-like (InterPro:IPR009057), Myb, DNA-binding (InterPro:IPR014778), HTH transcriptional regulator, Myb-type, DNA-binding …	R2R3 Myb24 transcription factor [Vitis vinifera]
VIT_217s0000g06530		-0.014157	35.2'	not assigned.unknown'	no hits & (original description: gene=VIT_217s0000g06530 CDS=103-180)'	unnamed protein product, partial [Vitis vinifera]
VIT_209s0002g08330		-0.0142482	1.1.2.2'	PS.lightreaction.photosystem I.PSI polypeptide subunits'	(q7yjx3|psab_calfe : 484.0) Photosystem I P700 chlorophyll a apoprotein A2 (PsaB) (PSI-B) - Calycanthus fertilis var. ferax (Calycanthus floridus var. glaucus) & (loc_osp1g00330.1 : 478.0) no description available & (atcg00340 : 474.0) Encodes the D1 subunit of photosystem I and II reaction centers.; PSAB; FUNCTIONS IN: chlorophyll binding; INVOLVED IN: photosynthesis, light harvesting in photosy…	glycosyltransferase [Alphaproteobacteria bacterium TMED89]
VIT_212s0028g00670		-0.0145078	35.2'	not assigned.unknown'	no hits & (original description: gene=VIT_212s0028g00670 CDS=78-515)'	uncharacterized protein LOC115954820 [Quercus lobata]
VIT_207s0129g00790		-0.0145729	1.3.1'	PS.calvin cycle.rubisco large subunit'	(p56648|rbl_vitvi : 184.0) Ribulose bisphosphate carboxylase large chain precursor (EC 4.1.1.39) (RuBisCO large subunit) - Vitis vinifera (Grape) & (atcg00490 : 179.0) large subunit of RUBISCO. Protein is tyrosine-phosphorylated and its phosphorylation state is modulated in response to ABA in Arabidopsis thaliana seeds.; RBCL; FUNCTIONS IN: ribulose-bisphosphate carboxylase activity; INVOLVED IN:…	PREDICTED: cytochrome P450 81E8-like [Vitis vinifera]
VIT_203s0088g00060	VviIFRL2	-0.0153829	16.8.5.1'	secondary metabolism.flavonoids.isoflavones.isoflavone reductase'	(at1g75280 : 226.0) isoflavone reductase, putative, identical to SP:P52577 Isoflavone reductase homolog P3 (EC 1.3.1.-) {Arabidopsis thaliana}; contains Pfam profile PF02716: isoflavone reductase. Involved in response to oxidative stress.; NmrA-like negative transcriptional regulator family protein; FUNCTIONS IN: binding, catalytic activity; INVOLVED IN: response to oxidative stress, response to …	PREDICTED: eugenol synthase 1 [Vitis vinifera]
VIT_213s0047g00500		-0.0159327	13.2.6.3'	amino acid metabolism.degradation.aromatic aa.tryptophan'	(at5g65940 : 342.0) hydrolyzes beta-hydroxyisobutyryl-CoA; beta-hydroxyisobutyryl-CoA hydrolase 1 (CHY1); CONTAINS InterPro DOMAIN/s: Crotonase, core (InterPro:IPR001753); BEST Arabidopsis thaliana protein match is: ATP-dependent caseinolytic (Clp) protease/crotonase family protein (TAIR:AT2G30660.1); Has 31609 Blast hits to 31599 proteins in 2217 species: Archae - 411; Bacteria - 21537; Metazoa …	PREDICTED: 3-hydroxyisobutyryl-CoA hydrolase 1 isoform X2 [Vitis vinifera]
VIT_209s0002g09250		-0.0159727	26.10'	misc.cytochrome P450'	(at4g31940 : 478.0) member of CYP82C; "cytochrome P450, family 82, subfamily C, polypeptide 4" (CYP82C4); FUNCTIONS IN: electron carrier activity, monooxygenase activity, iron ion binding, oxygen binding, heme binding; INVOLVED IN: oxidation reduction; LOCATED IN: endomembrane system; EXPRESSED IN: root; CONTAINS InterPro DOMAIN/s: Cytochrome P450 (InterPro:IPR001128), Cytochrome P450, E-class, g…	PREDICTED: cytochrome P450 CYP82D47 [Vitis vinifera]
VIT_207s0031g03000		-0.0161126	1.3.1'	PS.calvin cycle.rubisco large subunit'	(p56648|rbl_vitvi : 344.0) Ribulose bisphosphate carboxylase large chain precursor (EC 4.1.1.39) (RuBisCO large subunit) - Vitis vinifera (Grape) & (atcg00490 : 341.0) large subunit of RUBISCO. Protein is tyrosine-phosphorylated and its phosphorylation state is modulated in response to ABA in Arabidopsis thaliana seeds.; RBCL; FUNCTIONS IN: ribulose-bisphosphate carboxylase activity; INVOLVED IN:…	ribulose-1,5-bisphosphate carboxylase/oxygenase large subunit, partial (plastid) [Diplotaxis tenuifolia]
VIT_204s0079g00790		-0.0166739	11.1.8'	lipid metabolism.FA synthesis and FA elongation.acyl coa ligase'	(loc_os03g03790.1 : 728.0) no description available & (at1g65890 : 689.0) acyl activating enzyme 12 (AAE12); FUNCTIONS IN: catalytic activity; INVOLVED IN: metabolic process; EXPRESSED IN: leaf apex, hypocotyl, flower; EXPRESSED DURING: petal differentiation and expansion stage; CONTAINS InterPro DOMAIN/s: AMP-dependent synthetase/ligase (InterPro:IPR000873); BEST Arabidopsis thaliana protein mat…	PREDICTED: butyrate--CoA ligase AAE11, peroxisomal [Vitis vinifera]
VIT_201s0010g01260		-0.0169399	35.2'	not assigned.unknown'	no hits & (original description: gene=VIT_201s0010g01260 CDS=296-400)'	ORF44l [Pinus koraiensis]
VIT_215s0045g01590		-0.0169653	16.7'	secondary metabolism.wax'	(at1g02205 : 712.0) Expression of the CER1 gene associated with production of stem epicuticular wax and pollen fertility. Biochemical studies showed that cer1 mutants are blocked in the conversion of stem wax C30 aldehydes to C29 alkanes, and they also lack the secondary alcohols and ketones. These suggested the CER1 protein is an aldehyde decarbonylase, but the exact molecular function of this p…	PREDICTED: protein ECERIFERUM 1 [Vitis vinifera]
VIT_203s0038g00500		-0.0171761	16.2.1.8'	secondary metabolism.phenylpropanoids.lignin biosynthesis.F5H'	(at4g36220 : 667.0) encodes ferulate 5-hydroxylase (F5H). Involved in lignin biosynthesis.; ferulic acid 5-hydroxylase 1 (FAH1); FUNCTIONS IN: ferulate 5-hydroxylase activity, monooxygenase activity; INVOLVED IN: lignin biosynthetic process, response to UV-B, phenylpropanoid biosynthetic process; LOCATED IN: endoplasmic reticulum; EXPRESSED IN: 20 plant structures; EXPRESSED DURING: 12 growth sta…	PREDICTED: cytochrome P450 84A1 [Vitis vinifera]
VIT_219s0090g01530		-0.0175281	35.1'	not assigned.no ontology'	(loc_os09g31120.1 : 435.0) no description available & (at1g50590 : 395.0) RmlC-like cupins superfamily protein; CONTAINS InterPro DOMAIN/s: Pirin, C-terminal (InterPro:IPR008778), Pirin (InterPro:IPR012093), Cupin, RmlC-type (InterPro:IPR011051), Pirin, N-terminal (InterPro:IPR003829); BEST Arabidopsis thaliana protein match is: RmlC-like cupins superfamily protein (TAIR:AT2G43120.1); Has 7420 Bl…	PREDICTED: pirin-like protein [Vitis vinifera]
VIT_205s0077g02090		-0.0176671	34.99'	transport.misc'	(at5g49130 : 598.0) MATE efflux family protein; FUNCTIONS IN: antiporter activity, drug transmembrane transporter activity, transporter activity; INVOLVED IN: drug transmembrane transport, transmembrane transport; LOCATED IN: membrane; EXPRESSED IN: 11 plant structures; EXPRESSED DURING: 4 anthesis, C globular stage, petal differentiation and expansion stage; CONTAINS InterPro DOMAIN/s: Multi ant…	PREDICTED: protein DETOXIFICATION 55 [Vitis vinifera]
VIT_218s0122g00420		-0.0177855	16.10'	secondary metabolism.simple phenols'	(at5g48100 : 624.0) Encodes a protein that is similar to laccase-like polyphenol oxidases. Involved in lignin and flavonoids biosynthesis. It has four conserved copper binding domains. Expressed in developing testa, where it colocalizes with the flavonoid end products proanthocyanidins and flavonols. Mutant plants exhibited a delay in developmentally determined browning of the testa, characterize…	PREDICTED: laccase-15 [Vitis vinifera]
VIT_213s0101g00210		-0.0177975	35.2'	not assigned.unknown'	(original description: gene=VIT_213s0101g00210 CDS=756-869)'	hypothetical protein ES319_A03G028100v1 [Gossypium barbadense]
VIT_215s0021g00260		-0.0179639	35.2'	not assigned.unknown'	no hits & (original description: gene=VIT_215s0021g00260 CDS=1-336)'	hypothetical protein M569_00237 [Genlisea aurea]
VIT_209s0002g09200		-0.018077	26.10'	misc.cytochrome P450'	(at4g31940 : 470.0) member of CYP82C; "cytochrome P450, family 82, subfamily C, polypeptide 4" (CYP82C4); FUNCTIONS IN: electron carrier activity, monooxygenase activity, iron ion binding, oxygen binding, heme binding; INVOLVED IN: oxidation reduction; LOCATED IN: endomembrane system; EXPRESSED IN: root; CONTAINS InterPro DOMAIN/s: Cytochrome P450 (InterPro:IPR001128), Cytochrome P450, E-class, g…	PREDICTED: cytochrome P450 CYP82D47-like [Vitis vinifera]
VIT_216s0022g00420		-0.0193884	16.8.3'	secondary metabolism.flavonoids.dihydroflavonols'	(at1g17020 : 327.0) Encodes a novel member of the Fe(II)/ascorbate oxidase gene family; senescence-related gene.; senescence-related gene 1 (SRG1); CONTAINS InterPro DOMAIN/s: Oxoglutarate/iron-dependent oxygenase (InterPro:IPR005123); BEST Arabidopsis thaliana protein match is: 2-oxoglutarate (2OG) and Fe(II)-dependent oxygenase superfamily protein (TAIR:AT1G17010.1); Has 8560 Blast hits to 8517…	PREDICTED: protein SRG1 isoform X1 [Vitis vinifera]
VIT_213s0123g00024		-0.019454	16.1.5'	secondary metabolism.isoprenoids.terpenoids'	(at4g16730 : 270.0) In the Col ecotype, no functional protein is encoded at this locus due to the presence of a two-base (AT) insertion 184 nucleotides downstream of the start codon leading to a frame shift and premature translational termination. However, in the Ws ecotype, a functional terpene synthase that localizes to the chloroplast is encoded at this locus. It can catalyze the synthesis of …	PREDICTED: (-)-alpha-terpineol synthase [Vitis vinifera]
VIT_204s0008g03590		-0.0204114	35.1'	not assigned.no ontology'	(loc_os05g13970.2 : 392.0) no description available & (at4g28940 : 372.0) Phosphorylase superfamily protein; FUNCTIONS IN: catalytic activity; INVOLVED IN: nucleoside metabolic process; LOCATED IN: endomembrane system; EXPRESSED IN: hypocotyl, root, flower; EXPRESSED DURING: 4 anthesis; CONTAINS InterPro DOMAIN/s: Nucleoside phosphorylase (InterPro:IPR000845), Nucleoside phosphorylase, family 1 (…	PREDICTED: bark storage protein A [Vitis vinifera]
VIT_212s0059g02390		-0.020784	33.1'	development.storage proteins'	(at2g28680 : 495.0) RmlC-like cupins superfamily protein; FUNCTIONS IN: nutrient reservoir activity; INVOLVED IN: biological_process unknown; LOCATED IN: cellular_component unknown; EXPRESSED IN: petal, leaf whorl, sepal, male gametophyte, flower; EXPRESSED DURING: 4 anthesis, petal differentiation and expansion stage; CONTAINS InterPro DOMAIN/s: Cupin, RmlC-type (InterPro:IPR011051), Cupin 1 (In…	PREDICTED: glutelin type-B 5 [Vitis vinifera]
VIT_213s0067g00090		-0.0211384	16.1.5'	secondary metabolism.isoprenoids.terpenoids'	(at4g16730 : 462.0) In the Col ecotype, no functional protein is encoded at this locus due to the presence of a two-base (AT) insertion 184 nucleotides downstream of the start codon leading to a frame shift and premature translational termination. However, in the Ws ecotype, a functional terpene synthase that localizes to the chloroplast is encoded at this locus. It can catalyze the synthesis of …	PREDICTED: (-)-alpha-terpineol synthase-like [Vitis vinifera]
VIT_207s0104g01720		-0.0215604	34.15'	transport.potassium'	(loc_os01g70490.1 : 779.0) no description available & (at4g13420 : 764.0) Encodes a protein of the KUP/HAK/KT potassium channel class that is upregulated in the roots by K levels.; high affinity K+ transporter 5 (HAK5); FUNCTIONS IN: potassium ion transmembrane transporter activity, potassium:sodium symporter activity; INVOLVED IN: potassium ion transport; LOCATED IN: membrane; EXPRESSED IN: 15 p…	PREDICTED: potassium transporter 5 [Vitis vinifera]
VIT_202s0025g02600		-0.0216367	24'	Biodegradation of Xenobiotics'	(at1g14430 : 506.0) glyoxal oxidase-related protein; FUNCTIONS IN: molecular_function unknown; INVOLVED IN: biological_process unknown; LOCATED IN: endomembrane system; CONTAINS InterPro DOMAIN/s: Galactose oxidase/kelch, beta-propeller (InterPro:IPR011043), Galactose oxidase, beta-propeller (InterPro:IPR015916), Immunoglobulin E-set (InterPro:IPR014756), Glyoxal oxidase, N-terminal (InterPro:IPR…	PREDICTED: aldehyde oxidase GLOX [Vitis vinifera]
VIT_213s0064g00750	VviPG7	-0.021818	10.6.3'	cell wall.degradation.pectate lyases and polygalacturonases'	(p35336|pglr_actch : 501.0) Polygalacturonase precursor (EC 3.2.1.15) (PG) (Pectinase) - Actinidia chinensis (Kiwi) (Yangtao) & (at3g07970 : 455.0) Required for pollen separation during normal development. In qrt mutants, the outer walls of the four meiotic products of the pollen mother cell are fused, and pollen grains are released in tetrads.May be required for cell type-specific pectin degrada…	PREDICTED: polygalacturonase [Vitis vinifera]
VIT_201s0011g05380	VviPME16	-0.0221737	10.8.1'	cell wall.pectin*esterases.PME'	(at1g23200 : 554.0) Plant invertase/pectin methylesterase inhibitor superfamily; FUNCTIONS IN: enzyme inhibitor activity, pectinesterase activity; INVOLVED IN: cell wall modification; LOCATED IN: endomembrane system, cell wall, plant-type cell wall; EXPRESSED IN: 8 plant structures; EXPRESSED DURING: 4 anthesis, petal differentiation and expansion stage; CONTAINS InterPro DOMAIN/s: Pectinesterase…	PREDICTED: pectinesterase [Vitis vinifera]
VIT_211s0052g00620		-0.0225443	34.1'	transport.p- and v-ATPases'	(q03194|pma4_nicpl : 1623.0) Plasma membrane ATPase 4 (EC 3.6.3.6) (Proton pump 4) - Nicotiana plumbaginifolia (Leadwort-leaved tobacco) & (loc_os04g56160.1 : 1588.0) no description available & (at4g30190 : 1555.0) belongs to the P-type ATPase superfamily of cation-transporting ATPases, pumps protons out of the cell, generating a proton gradient that drives the active transport of nutrients by pr…	PREDICTED: plasma membrane ATPase 4 [Vitis vinifera]
VIT_201s0127g00800		-0.0226079	22.2.1'	polyamine metabolism.degradation.polyamin oxidase'	(o64411|pao_maize : 652.0) Polyamine oxidase precursor (EC 1.5.3.11) - Zea mays (Maize) & (loc_os09g20284.1 : 600.0) no description available & (at5g13700 : 456.0) Encodes a protein with polyamine oxidase activity. The mRNA of this gene is only expressed in very low amounts in the organs where it was detected (light-grown plants).; polyamine oxidase 1 (PAO1); FUNCTIONS IN: FAD binding, polyamine …	PREDICTED: polyamine oxidase [Vitis vinifera]
VIT_213s0084g00010		-0.0226762	16.1.5'	secondary metabolism.isoprenoids.terpenoids'	(at3g25830 : 436.0) Encodes the monoterpene 1,8-cineole synthase, atTPS-Cin. This polypeptide was also shown to synthesize other monoterpenes albeit in minor quantities. The same polypeptide is encoded at two different loci, the result of gene duplication: at3g25820 and at3g25830.; "terpene synthase-like sequence-1,8-cineole" (TPS-CIN); CONTAINS InterPro DOMAIN/s: Terpene synthase, metal-binding …	PREDICTED: (-)-alpha-terpineol synthase-like [Vitis vinifera]
VIT_218s0001g04080		-0.0228426	16.1.5'	secondary metabolism.isoprenoids.terpenoids'	(p93665|dcs1_goshi : 525.0) (+)-delta-cadinene synthase (EC 4.2.3.13) (D-cadinene synthase) - Gossypium hirsutum (Upland cotton) & (at5g23960 : 370.0) Encodes a sesquiterpene synthase involved in generating all of the group A sesquiterpenes found in the Arabidopsis floral volatile blend. Strongly expressed in the stigma.; terpene synthase 21 (TPS21); CONTAINS InterPro DOMAIN/s: Terpene synthase, …	(E)-beta-caryophyllene synthase [Vitis vinifera]
VIT_211s0052g01250		-0.0229008	10.6.2'	cell wall.degradation.mannan-xylose-arabinose-fucose'	(p35694|bru1_soybn : 402.0) Brassinosteroid-regulated protein BRU1 precursor - Glycine max (Soybean) & (at4g25810 : 390.0) xyloglucan endotransglycosylase-related protein (XTR6); xyloglucan endotransglycosylase 6 (XTR6); FUNCTIONS IN: hydrolase activity, acting on glycosyl bonds, xyloglucan:xyloglucosyl transferase activity, hydrolase activity, hydrolyzing O-glycosyl compounds; INVOLVED IN: carbo…	PREDICTED: xyloglucan endotransglucosylase/hydrolase 2 [Vitis vinifera]
VIT_201s0011g03720		-0.0231049	27.3.6'	RNA.regulation of transcription.bHLH,Basic Helix-Loop-Helix family'	(at1g25330 : 123.0) basic helix-loop-helix (bHLH) DNA-binding superfamily protein; FUNCTIONS IN: DNA binding, sequence-specific DNA binding transcription factor activity; INVOLVED IN: regulation of transcription; LOCATED IN: nucleus; EXPRESSED IN: 7 plant structures; EXPRESSED DURING: 4 anthesis, C globular stage, petal differentiation and expansion stage; CONTAINS InterPro DOMAIN/s: Helix-loop-h…	PREDICTED: transcription factor bHLH75 [Vitis vinifera]
VIT_213s0064g00760	VviPG6	-0.0233036	10.6.3'	cell wall.degradation.pectate lyases and polygalacturonases'	(p35336|pglr_actch : 396.0) Polygalacturonase precursor (EC 3.2.1.15) (PG) (Pectinase) - Actinidia chinensis (Kiwi) (Yangtao) & (at3g07970 : 382.0) Required for pollen separation during normal development. In qrt mutants, the outer walls of the four meiotic products of the pollen mother cell are fused, and pollen grains are released in tetrads.May be required for cell type-specific pectin degrada…	PREDICTED: polygalacturonase [Vitis vinifera]
VIT_217s0000g04610		-0.0234542	16.4.1'	secondary metabolism.N misc.alkaloid-like'	(at3g57030 : 229.0) Calcium-dependent phosphotriesterase superfamily protein; FUNCTIONS IN: strictosidine synthase activity; INVOLVED IN: alkaloid biosynthetic process, biosynthetic process; LOCATED IN: endoplasmic reticulum, plasma membrane, plant-type cell wall; EXPRESSED IN: 24 plant structures; EXPRESSED DURING: 13 growth stages; CONTAINS InterPro DOMAIN/s: Strictosidine synthase, conserved r…	PREDICTED: protein STRICTOSIDINE SYNTHASE-LIKE 12-like [Vitis vinifera]
VIT_205s0020g00800	VviPME14	-0.0239658	10.8.1'	cell wall.pectin*esterases.PME'	(loc_os04g38560.1 : 565.0) no description available & (at5g27870 : 474.0) Plant invertase/pectin methylesterase inhibitor superfamily; FUNCTIONS IN: enzyme inhibitor activity, pectinesterase activity; INVOLVED IN: cell wall modification; LOCATED IN: cell wall, plant-type cell wall; EXPRESSED IN: 9 plant structures; EXPRESSED DURING: L mature pollen stage, M germinated pollen stage, 4 anthesis, C …	PREDICTED: pectinesterase [Vitis vinifera]
VIT_204s0008g04440		-0.0240303	35.2'	not assigned.unknown'	no hits & (original description: gene=VIT_204s0008g04440 CDS=97-357)'	PREDICTED: protein TAP1-like [Erythranthe guttata]
VIT_205s0102g00880		-0.0240745	16.4.1'	secondary metabolism.N misc.alkaloid-like'	(at3g59530 : 638.0) Calcium-dependent phosphotriesterase superfamily protein; FUNCTIONS IN: strictosidine synthase activity; INVOLVED IN: alkaloid biosynthetic process, pollen exine formation; LOCATED IN: endomembrane system; EXPRESSED IN: 12 plant structures; EXPRESSED DURING: 6 growth stages; CONTAINS InterPro DOMAIN/s: Strictosidine synthase, conserved region (InterPro:IPR018119), Strictosidin…	PREDICTED: protein STRICTOSIDINE SYNTHASE-LIKE 13 [Vitis vinifera]
VIT_203s0088g00140		-0.0246623	16.8.5.1'	secondary metabolism.flavonoids.isoflavones.isoflavone reductase'	(at1g75280 : 244.0) isoflavone reductase, putative, identical to SP:P52577 Isoflavone reductase homolog P3 (EC 1.3.1.-) {Arabidopsis thaliana}; contains Pfam profile PF02716: isoflavone reductase. Involved in response to oxidative stress.; NmrA-like negative transcriptional regulator family protein; FUNCTIONS IN: binding, catalytic activity; INVOLVED IN: response to oxidative stress, response to …	PREDICTED: eugenol synthase 1 [Vitis vinifera]
VIT_203s0180g00250		-0.0248636	16.2.1.10'	secondary metabolism.phenylpropanoids.lignin biosynthesis.CAD'	(p30359|cadh4_tobac : 449.0) Cinnamyl alcohol dehydrogenase (EC 1.1.1.195) (CAD) - Nicotiana tabacum (Common tobacco) & (at3g19450 : 414.0) Encodes a catalytically active cinnamyl alcohol dehydrogenase which uses p-coumaryl aldehyde as a preferred substrate. It can also use caffeyl, coniferyl and d-hydroxyconiferyl aldehydes as substrates.; ATCAD4; CONTAINS InterPro DOMAIN/s: GroES-like (InterPro…	PREDICTED: probable cinnamyl alcohol dehydrogenase 1 [Vitis vinifera]
VIT_215s0046g00710		-0.0251039	9.9'	mitochondrial electron transport / ATP synthesis.F1-ATPase'	(at3g49200 : 450.0) O-acyltransferase (WSD1-like) family protein; CONTAINS InterPro DOMAIN/s: O-acyltransferase, WSD1, C-terminal (InterPro:IPR009721), O-acyltransferase, WSD1, N-terminal (InterPro:IPR004255); BEST Arabidopsis thaliana protein match is: O-acyltransferase (WSD1-like) family protein (TAIR:AT3G49210.1); Has 1205 Blast hits to 1195 proteins in 171 species: Archae - 2; Bacteria - 951;…	PREDICTED: O-acyltransferase WSD1 [Vitis vinifera]
VIT_212s0057g00320	VviPG33	-0.0255999	10.6.3'	cell wall.degradation.pectate lyases and polygalacturonases'	(q39786|pglr_goshi : 437.0) Polygalacturonase precursor (EC 3.2.1.15) (PG) (Pectinase) - Gossypium hirsutum (Upland cotton) & (at3g14040 : 432.0) Pectin lyase-like superfamily protein; FUNCTIONS IN: polygalacturonase activity; INVOLVED IN: carbohydrate metabolic process; LOCATED IN: endomembrane system; EXPRESSED IN: male gametophyte; CONTAINS InterPro DOMAIN/s: Pectin lyase fold/virulence factor…	PREDICTED: exopolygalacturonase [Vitis vinifera]
VIT_214s0083g00510		-0.0256243	35.2'	not assigned.unknown'	no hits & (original description: gene=VIT_214s0083g00510 CDS=23-220)'	PREDICTED: stress-induced protein KIN2 [Vitis vinifera]
VIT_200s0450g00010	VviGESb	-0.0257963	16.1.5'	secondary metabolism.isoprenoids.terpenoids'	(at1g61120 : 454.0) Encodes a geranyllinalool synthase that produces a precursor to TMTT, a volatile plant defense C16-homoterpene. GES transcript levels rise in response to alamethicin, a fungal peptide mixture that damages membranes. This transcriptional response is blocked in JA biosynthetic and JA signaling mutants, but GES transcript levels still rise in response to alamethicin in mutants wi…	P(E)-nerolidol/(E,E)-geranyl linalool synthase [Vitis vinifera]
VIT_200s2086g00010		-0.0258007	17.5.1.2'	hormone metabolism.ethylene.synthesis-degradation.1-aminocyclopropane-1-carboxylate oxidase'	(p31237|acco_actch : 338.0) 1-aminocyclopropane-1-carboxylate oxidase (EC 1.14.17.4) (ACC oxidase) (Ethylene-forming enzyme) (EFE) - Actinidia chinensis (Kiwi) (Yangtao) & (at1g05010 : 301.0) Encodes 1-aminocyclopropane-1-carboxylate oxidase; ethylene-forming enzyme (EFE); FUNCTIONS IN: 1-aminocyclopropane-1-carboxylate oxidase activity; INVOLVED IN: response to fungus, ethylene biosynthetic proc…	PREDICTED: 1-aminocyclopropane-1-carboxylate oxidase [Vitis vinifera]
VIT_205s0077g01250		-0.025946	20.1'	stress.biotic'	(at3g16920 : 498.0) Encodes a chitinase-like protein expressed predominantly in stems. Mutants accumulate ligning in etiolated hypocotyls.; chitinase-like protein 2 (CTL2); FUNCTIONS IN: chitinase activity; INVOLVED IN: lignin biosynthetic process; EXPRESSED IN: 19 plant structures; EXPRESSED DURING: 4 anthesis, LP.10 ten leaves visible, C globular stage, petal differentiation and expansion stage…	PREDICTED: chitinase-like protein 2 [Vitis vinifera]
VIT_204s0008g00870		-0.0259825	26.13'	misc.acid and other phosphatases'	(at1g17710 : 315.0) Pyridoxal phosphate phosphatase-related protein; FUNCTIONS IN: phosphatase activity; EXPRESSED IN: 9 plant structures; EXPRESSED DURING: L mature pollen stage, M germinated pollen stage, 4 anthesis, petal differentiation and expansion stage; CONTAINS InterPro DOMAIN/s: Pyridoxal phosphate phosphatase-related (InterPro:IPR006384); BEST Arabidopsis thaliana protein match is: pho…	PREDICTED: inorganic pyrophosphatase 3 [Vitis vinifera]
VIT_208s0040g00490		-0.0259931	29.5'	protein.degradation'	(at5g04200 : 404.0) metacaspase 9 (MC9); FUNCTIONS IN: cysteine-type peptidase activity; INVOLVED IN: proteolysis; LOCATED IN: apoplast; EXPRESSED IN: 11 plant structures; EXPRESSED DURING: 4 anthesis, C globular stage, petal differentiation and expansion stage; CONTAINS InterPro DOMAIN/s: Peptidase C14, caspase catalytic (InterPro:IPR011600); BEST Arabidopsis thaliana protein match is: metacaspa…	PREDICTED: metacaspase-9 [Vitis vinifera]
VIT_207s0005g01130		-0.0260258	35.2'	not assigned.unknown'	no hits & (original description: gene=VIT_207s0005g01130 CDS=91-591)'	PREDICTED: uncharacterized protein LOC104879792 [Vitis vinifera]
VIT_205s0020g04810		-0.0260471	26.28'	misc.GDSL-motif lipase'	(at5g15720 : 271.0) Contains lipase signature motif and GDSL domain.; GDSL-motif lipase 7 (GLIP7); FUNCTIONS IN: lipase activity, carboxylesterase activity; INVOLVED IN: lipid metabolic process; LOCATED IN: endomembrane system; EXPRESSED IN: 7 plant structures; EXPRESSED DURING: 4 anthesis, C globular stage, petal differentiation and expansion stage, E expanded cotyledon stage, D bilateral stage;…	PREDICTED: GDSL esterase/lipase 7 [Vitis vinifera]
VIT_205s0077g01950	VviPME28	-0.0261174	10.8.1'	cell wall.pectin*esterases.PME'	(at5g27870 : 613.0) Plant invertase/pectin methylesterase inhibitor superfamily; FUNCTIONS IN: enzyme inhibitor activity, pectinesterase activity; INVOLVED IN: cell wall modification; LOCATED IN: cell wall, plant-type cell wall; EXPRESSED IN: 9 plant structures; EXPRESSED DURING: L mature pollen stage, M germinated pollen stage, 4 anthesis, C globular stage, petal differentiation and expansion st…	PREDICTED: putative pectinesterase/pectinesterase inhibitor 28 [Vitis vinifera]
VIT_212s0134g00030		-0.0262696	16.1.5'	secondary metabolism.isoprenoids.terpenoids'	(at4g16740 : 446.0) Encodes an (E,E)-alpha-farnesene synthase in the Col ecotype of Arabidopsis. This enzyme can also catalyze the formation of (E)-beta-ocimene as well as trace amounts of myrcene and other related compounds in vitro. The cytosolic localization of the protein may make it favor (E,E)-alpha-farnesene biosynthesis because the precursor of this product, FPP, is primarily cytosolic. T…	isoprene synthase, chloroplastic-like [Vitis vinifera]
VIT_213s0067g00050		-0.0263362	16.1.5'	secondary metabolism.isoprenoids.terpenoids'	(at4g16740 : 125.0) Encodes an (E,E)-alpha-farnesene synthase in the Col ecotype of Arabidopsis. This enzyme can also catalyze the formation of (E)-beta-ocimene as well as trace amounts of myrcene and other related compounds in vitro. The cytosolic localization of the protein may make it favor (E,E)-alpha-farnesene biosynthesis because the precursor of this product, FPP, is primarily cytosolic. T…	PREDICTED: (-)-alpha-terpineol synthase-like, partial [Vitis vinifera]
VIT_207s0005g03290	VviPI1	-0.0264307	34.7'	transport.phosphate'	(at3g54700 : 889.0) Encodes Pht1;7, a member of the Pht1 family of phosphate transporters which include: Pht1;1/At5g43350, Pht1;2/At5g43370, Pht1;3/At5g43360, Pht1;4/At2g38940, Pht1;5/At2g32830, Pht1;6/At5g43340, Pht1;7/At3g54700, Pht1;8/At1g20860, Pht1;9/At1g76430 (Plant Journal 2002, 31:341).; phosphate transporter 1;7 (PHT1;7); FUNCTIONS IN: phosphate transmembrane transporter activity, carboh…	PREDICTED: probable inorganic phosphate transporter 1-7 [Vitis vinifera]
VIT_211s0016g04170		-0.0266532	34.6'	transport.sulphate'	(at5g19600 : 768.0) Encodes sulfate transporter Sultr3;5.; sulfate transporter 3;5 (SULTR3;5); FUNCTIONS IN: sulfate transmembrane transporter activity; INVOLVED IN: sulfate transport, transport, transmembrane transport; LOCATED IN: integral to membrane, membrane; EXPRESSED IN: 16 plant structures; EXPRESSED DURING: 9 growth stages; CONTAINS InterPro DOMAIN/s: Sulphate transporter (InterPro:IPR01…	PREDICTED: probable sulfate transporter 3.5 isoform X1 [Vitis vinifera]
VIT_216s0022g00670		-0.0266599	2.2.1.3.3'	major CHO metabolism.degradation.sucrose.invertases.vacuolar'	(p80065|invb_dauca : 786.0) Beta-fructofuranosidase, soluble isoenzyme I precursor (EC 3.2.1.26) (Sucrose hydrolase) (Invertase) (Saccharase) - Daucus carota (Carrot) & (at1g62660 : 674.0) Glycosyl hydrolases family 32 protein; FUNCTIONS IN: hydrolase activity, hydrolyzing O-glycosyl compounds; INVOLVED IN: sucrose catabolic process, using beta-fructofuranosidase, carbohydrate metabolic process; …	PREDICTED: beta-fructofuranosidase, soluble isoenzyme I isoform X1 [Vitis vinifera]
VIT_218s0001g13230		-0.026967	26.3.2'	misc.gluco-, galacto- and mannosidases.beta-galactosidase'	(at4g36360 : 1289.0) putative beta-galactosidase (BGAL3 gene); beta-galactosidase 3 (BGAL3); FUNCTIONS IN: beta-galactosidase activity; INVOLVED IN: carbohydrate metabolic process; LOCATED IN: endomembrane system; EXPRESSED IN: 23 plant structures; EXPRESSED DURING: 13 growth stages; CONTAINS InterPro DOMAIN/s: Glycoside hydrolase, family 35, conserved site (InterPro:IPR019801), Glycoside hydrola…	beta-galactosidase BG1-like precursor [Vitis vinifera]
VIT_214s0083g00600		-0.0270805	17.1.3'	hormone metabolism.abscisic acid.induced-regulated-responsive-activated'	(at5g38760 : 86.7) Late embryogenesis abundant protein (LEA) family protein; BEST Arabidopsis thaliana protein match is: Late embryogenesis abundant protein (LEA) family protein (TAIR:AT5G53820.1); Has 1807 Blast hits to 1807 proteins in 277 species: Archae - 0; Bacteria - 0; Metazoa - 736; Fungi - 347; Plants - 385; Viruses - 0; Other Eukaryotes - 339 (source: NCBI BLink). & (reliability: 173.4)…	PREDICTED: stress-induced protein KIN2 [Vitis vinifera]
VIT_203s0088g00810	VviPR1	-0.0273156	20.1'	stress.biotic'	(p11670|prb1_tobac : 235.0) Basic form of pathogenesis-related protein 1 precursor (PRP 1) - Nicotiana tabacum (Common tobacco) & (at2g14610 : 218.0) PR1 gene expression is induced in response to a variety of pathogens. It is a useful molecular marker for the SAR response. Though the Genbank record for the cDNA associated to this gene is called 'PR-1-like', the sequence actually corresponds to PR…	PREDICTED: pathogenesis-related protein 1 [Vitis vinifera]
VIT_218s0001g00680		-0.0274731	16.10'	secondary metabolism.simple phenols'	(at5g09360 : 632.0) putative laccase, a member of laccase family of genes (17 members in Arabidopsis).; laccase 14 (LAC14); FUNCTIONS IN: laccase activity; INVOLVED IN: oxidation reduction, lignin catabolic process; LOCATED IN: endomembrane system, apoplast; EXPRESSED IN: central cell, fruit; CONTAINS InterPro DOMAIN/s: Multicopper oxidase, type 3 (InterPro:IPR011707), Laccase (InterPro:IPR017761…	PREDICTED: laccase-14 [Vitis vinifera]
VIT_201s0026g01670		-0.0274926	10.6.3'	cell wall.degradation.pectate lyases and polygalacturonases'	(p40973|pel_lillo : 531.0) Pectate lyase precursor (EC 4.2.2.2) - Lilium longiflorum (Trumpet lily) & (at3g01270 : 512.0) Pectate lyase family protein; FUNCTIONS IN: lyase activity, pectate lyase activity; INVOLVED IN: biological_process unknown; LOCATED IN: endomembrane system; EXPRESSED IN: 20 plant structures; EXPRESSED DURING: 14 growth stages; CONTAINS InterPro DOMAIN/s: Pectin lyase fold/vi…	PREDICTED: pectate lyase [Vitis vinifera]
VIT_209s0002g05280		-0.0280171	17.6.1'	hormone metabolism.gibberelin.synthesis-degradation'	(at1g52820 : 488.0) 2-oxoglutarate (2OG) and Fe(II)-dependent oxygenase superfamily protein; FUNCTIONS IN: oxidoreductase activity; EXPRESSED IN: root; CONTAINS InterPro DOMAIN/s: Oxoglutarate/iron-dependent oxygenase (InterPro:IPR005123); BEST Arabidopsis thaliana protein match is: 2-oxoglutarate (2OG) and Fe(II)-dependent oxygenase superfamily protein (TAIR:AT4G03070.1); Has 7837 Blast hits to …	PREDICTED: probable 2-oxoglutarate-dependent dioxygenase AOP1 [Vitis vinifera]
VIT_211s0149g00210		-0.0283882	34.1'	transport.p- and v-ATPases'	(at3g42640 : 1522.0) H(+)-ATPase 8 (HA8); FUNCTIONS IN: ATPase activity; INVOLVED IN: cation transport, metabolic process, ATP biosynthetic process; LOCATED IN: plasma membrane, membrane; EXPRESSED IN: 23 plant structures; EXPRESSED DURING: 12 growth stages; CONTAINS InterPro DOMAIN/s: ATPase, P-type, ATPase-associated domain (InterPro:IPR008250), ATPase, P-type cation-transporter, N-terminal (In…	PREDICTED: ATPase 8, plasma membrane-type [Vitis vinifera]
VIT_212s0057g01060		-0.0284963	17.7.1.10'	hormone metabolism.jasmonate.synthesis-degradation.jasmonate-O-methyltransferase'	(q9fyz9|bamt_antma : 292.0) Benzoate carboxyl methyltransferase (EC 2.1.1.-) (S-adenosyl-L-methionine:benzoic acid carboxyl methyltransferase) - Antirrhinum majus (Garden snapdragon) & (at5g04370 : 286.0) A member of the Arabidopsis SABATH methyltransferase gene family. Encodes NAMT1, a methyltransferase that methylates nicotinic acid.; NAMT1; CONTAINS InterPro DOMAIN/s: SAM dependent carboxyl me…	PREDICTED: probable caffeine synthase 4 [Vitis vinifera]
VIT_214s0006g02570		-0.0286295	35.2'	not assigned.unknown'	no hits & (original description: gene=VIT_214s0006g02570 CDS=1194-1460)'	unnamed protein product, partial [Vitis vinifera]
VIT_217s0000g09770		-0.028922	29.5.3'	protein.degradation.cysteine protease'	(o65039|cysep_ricco : 587.0) Vignain precursor (EC 3.4.22.-) (Cysteine endopeptidase) - Ricinus communis (Castor bean) & (at5g50260 : 548.0) Cysteine proteinases superfamily protein; FUNCTIONS IN: cysteine-type endopeptidase activity, cysteine-type peptidase activity; INVOLVED IN: proteolysis; LOCATED IN: endomembrane system; EXPRESSED IN: 8 plant structures; EXPRESSED DURING: 4 anthesis, C globu…	PREDICTED: vignain [Vitis vinifera]
VIT_218s0089g01230		-0.0290445	2.2.1.1'	major CHO metabolism.degradation.sucrose.fructokinase'	(at4g10260 : 516.0) pfkB-like carbohydrate kinase family protein; FUNCTIONS IN: kinase activity, ribokinase activity; INVOLVED IN: D-ribose metabolic process, acetate fermentation, sucrose biosynthetic process, sucrose catabolic process, using beta-fructofuranosidase; LOCATED IN: cellular_component unknown; EXPRESSED IN: petal, leaf whorl, sepal, male gametophyte, flower; EXPRESSED DURING: 4 anth…	PREDICTED: probable fructokinase-5 [Vitis vinifera]
VIT_204s0023g02290		-0.0294251	17.7.1.10'	hormone metabolism.jasmonate.synthesis-degradation.jasmonate-O-methyltransferase'	(at3g11480 : 319.0) The gene encodes a SABATH methyltransferase that methylates both salicylic acid and benzoic acid. It is highly expressed in flowers, induced by biotic and abiotic stress and thought to be involved in direct defense mechanism.; BSMT1; CONTAINS InterPro DOMAIN/s: SAM dependent carboxyl methyltransferase (InterPro:IPR005299); BEST Arabidopsis thaliana protein match is: S-adenosyl…	PREDICTED: salicylate carboxymethyltransferase isoform X1 [Vitis vinifera]
VIT_207s0005g00830		-0.0296716	29.5.1'	protein.degradation.subtilases'	(at3g14240 : 691.0) Subtilase family protein; FUNCTIONS IN: identical protein binding, serine-type endopeptidase activity; INVOLVED IN: proteolysis, negative regulation of catalytic activity; LOCATED IN: endomembrane system; EXPRESSED IN: 22 plant structures; EXPRESSED DURING: 13 growth stages; CONTAINS InterPro DOMAIN/s: Protease-associated PA (InterPro:IPR003137), Proteinase inhibitor, propepti…	PREDICTED: subtilisin-like protease SBT1.5 [Nelumbo nucifera]
VIT_200s0527g00030		-0.0297424	20.2.99'	stress.abiotic.unspecified'	(at2g34700 : 134.0) Pollen Ole e 1 allergen and extensin family protein; FUNCTIONS IN: molecular_function unknown; INVOLVED IN: biological_process unknown; LOCATED IN: endomembrane system; EXPRESSED IN: 6 plant structures; EXPRESSED DURING: 4 anthesis, petal differentiation and expansion stage; CONTAINS InterPro DOMAIN/s: Pollen Ole e 1 allergen/extensin (InterPro:IPR006041); BEST Arabidopsis tha…	PREDICTED: non-classical arabinogalactan protein 31-like [Prunus mume]
VIT_216s0039g00820		-0.0298174	26.10'	misc.cytochrome P450'	(at1g64940 : 511.0) member of CYP89A; "cytochrome P450, family 87, subfamily A, polypeptide 6" (CYP89A6); FUNCTIONS IN: electron carrier activity, monooxygenase activity, iron ion binding, oxygen binding, heme binding; INVOLVED IN: oxidation reduction; LOCATED IN: endomembrane system; CONTAINS InterPro DOMAIN/s: Cytochrome P450 (InterPro:IPR001128), Cytochrome P450, conserved site (InterPro:IPR01…	PREDICTED: cytochrome P450 89A2 [Vitis vinifera]
VIT_206s0061g00260		-0.0298518	34.16'	transport.ABC transporters and multidrug resistance systems'	(at3g21090 : 976.0) ABC-2 type transporter family protein; FUNCTIONS IN: ATPase activity, coupled to transmembrane movement of substances; INVOLVED IN: response to karrikin; LOCATED IN: membrane; EXPRESSED IN: 7 plant structures; EXPRESSED DURING: 6 growth stages; CONTAINS InterPro DOMAIN/s: ATPase, AAA+ type, core (InterPro:IPR003593), ABC transporter-like (InterPro:IPR003439), ABC-2 type transp…	PREDICTED: ABC transporter G family member 15 isoform X1 [Vitis vinifera]
VIT_210s0003g01250		-0.0299699	20.2.99'	stress.abiotic.unspecified'	(o49813|olee1_betve : 172.0) Olee1-like protein precursor - Betula verrucosa (White birch) (Betula pendula) & (at1g29140 : 146.0) Pollen Ole e 1 allergen and extensin family protein; FUNCTIONS IN: molecular_function unknown; INVOLVED IN: biological_process unknown; LOCATED IN: endomembrane system; EXPRESSED IN: 9 plant structures; EXPRESSED DURING: L mature pollen stage, M germinated pollen stage…	PREDICTED: olee1-like protein [Vitis vinifera]
VIT_213s0019g00770		-0.0299934	26.28'	misc.GDSL-motif lipase'	(at5g15720 : 169.0) Contains lipase signature motif and GDSL domain.; GDSL-motif lipase 7 (GLIP7); FUNCTIONS IN: lipase activity, carboxylesterase activity; INVOLVED IN: lipid metabolic process; LOCATED IN: endomembrane system; EXPRESSED IN: 7 plant structures; EXPRESSED DURING: 4 anthesis, C globular stage, petal differentiation and expansion stage, E expanded cotyledon stage, D bilateral stage;…	PREDICTED: GDSL esterase/lipase 7 [Vitis vinifera]
VIT_214s0006g02530		-0.0300263	26.21'	misc.protease inhibitor/seed storage/lipid transfer protein (LTP) family protein'	(at1g48750 : 112.0) Bifunctional inhibitor/lipid-transfer protein/seed storage 2S albumin superfamily protein; FUNCTIONS IN: lipid binding; INVOLVED IN: lipid transport; LOCATED IN: endomembrane system; EXPRESSED IN: 22 plant structures; EXPRESSED DURING: 13 growth stages; CONTAINS InterPro DOMAIN/s: Bifunctional inhibitor/plant lipid transfer protein/seed storage (InterPro:IPR016140), Plant lipi…	PREDICTED: non-specific lipid-transfer protein 2 [Vitis vinifera]
VIT_203s0063g00380		-0.0302689	26.10'	misc.cytochrome P450'	(at3g19270 : 699.0) Encodes a protein with ABA 8'-hydroxylase activity, involved in ABA catabolism. Member of the CYP707A gene family.; "cytochrome P450, family 707, subfamily A, polypeptide 4" (CYP707A4); CONTAINS InterPro DOMAIN/s: Cytochrome P450 (InterPro:IPR001128), Cytochrome P450, E-class, group I (InterPro:IPR002401), Cytochrome P450, conserved site (InterPro:IPR017972); BEST Arabidopsis …	PREDICTED: abscisic acid 8'-hydroxylase 4 [Vitis vinifera]
VIT_217s0000g05640		-0.0302917	34.4'	transport.nitrate'	(at1g69850 : 655.0) Encodes an inducible component of low-affinity nitrate uptake. mRNA found primarily in root hairs and the epidermis of roots.; nitrate transporter 1:2 (NRT1:2); FUNCTIONS IN: transporter activity, calcium ion binding; INVOLVED IN: response to nematode; LOCATED IN: plasma membrane, membrane; EXPRESSED IN: 22 plant structures; EXPRESSED DURING: 13 growth stages; CONTAINS InterPr…	PREDICTED: protein NRT1/ PTR FAMILY 4.6 [Vitis vinifera]
VIT_207s0031g00110		-0.0304361	35.2'	not assigned.unknown'	(at5g67210 : 407.0) Protein of unknown function (DUF579); CONTAINS InterPro DOMAIN/s: Protein of unknown function DUF579 (InterPro:IPR021148), Conserved hypothetical protein CHP01627 (InterPro:IPR006514); BEST Arabidopsis thaliana protein match is: Protein of unknown function (DUF579) (TAIR:AT3G50220.1); Has 1807 Blast hits to 1807 proteins in 277 species: Archae - 0; Bacteria - 0; Metazoa - 736;…	PREDICTED: protein IRX15-LIKE [Vitis vinifera]
VIT_217s0000g04570		-0.030523	35.2'	not assigned.unknown'	no hits & (original description: gene=VIT_217s0000g04570 CDS=48-257)'	PREDICTED: stress-induced protein KIN2 [Vitis vinifera]
VIT_207s0005g02750	VviPME26	-0.0310686	10.8.1'	cell wall.pectin*esterases.PME'	(loc_os04g38560.1 : 531.0) no description available & (at3g05610 : 461.0) Plant invertase/pectin methylesterase inhibitor superfamily; FUNCTIONS IN: enzyme inhibitor activity, pectinesterase activity; INVOLVED IN: cell wall modification; LOCATED IN: cell wall, plant-type cell wall; EXPRESSED IN: 11 plant structures; EXPRESSED DURING: L mature pollen stage, M germinated pollen stage, 4 anthesis, C…	PREDICTED: pectinesterase [Vitis vinifera]
VIT_218s0166g00160		-0.0311874	35.2'	not assigned.unknown'	no hits & (original description: gene=VIT_218s0166g00160 CDS=238-474)'	CRISPR-associated protein [Deltaproteobacteria bacterium RBG_16_47_11]
VIT_207s0005g01670		-0.0314484	35.2'	not assigned.unknown'	no hits & (original description: gene=VIT_207s0005g01670 CDS=1-765)'	PREDICTED: glycine-rich cell wall structural protein isoform X1 [Vitis vinifera]
VIT_203s0110g00370		-0.0316893	35.2'	not assigned.unknown'	no hits & (original description: gene=VIT_203s0110g00370 CDS=67-447)'	PREDICTED: copper transporter 3 [Vitis vinifera]
VIT_218s0001g01760	VviMADS9	-0.0319069	33.99'	development.unspecified'	(q07474|mads2_pethy : 305.0) Floral homeotic protein PMADS 2 - Petunia hybrida (Petunia) & (loc_os05g34940.2 : 257.0) no description available & (at5g20240 : 246.0) Floral homeotic gene encoding a MADS domain transcription factor. Required for the specification of petal and stamen identities.; PISTILLATA (PI); FUNCTIONS IN: DNA binding, sequence-specific DNA binding transcription factor activity;…	PISTILLATA-like MADS-box protein-like [Vitis vinifera]
VIT_207s0005g02060		-0.0319077	34.18'	transport.unspecified anions'	(loc_os12g37840.1 : 1179.0) no description available & (at3g62270 : 1162.0) HCO3- transporter family; FUNCTIONS IN: anion exchanger activity; INVOLVED IN: anion transport; LOCATED IN: integral to membrane, membrane; EXPRESSED IN: 22 plant structures; EXPRESSED DURING: 13 growth stages; CONTAINS InterPro DOMAIN/s: Bicarbonate transporter, eukaryotic (InterPro:IPR003020), Bicarbonate transporter, C…	PREDICTED: probable boron transporter 2 [Vitis vinifera]
VIT_203s0017g01130		-0.0324997	17.4.1'	hormone metabolism.cytokinin.synthesis-degradation'	(at1g22360 : 610.0) UDP-glucosyl transferase 85A2 (UGT85A2); FUNCTIONS IN: UDP-glycosyltransferase activity, transferase activity, transferring glycosyl groups, glucuronosyltransferase activity; INVOLVED IN: metabolic process; LOCATED IN: cellular_component unknown; EXPRESSED IN: 21 plant structures; EXPRESSED DURING: 11 growth stages; CONTAINS InterPro DOMAIN/s: UDP-glucuronosyl/UDP-glucosyltran…	PREDICTED: 7-deoxyloganetin glucosyltransferase [Vitis vinifera]
VIT_211s0103g00050		-0.0332132	34.14'	transport.unspecified cations'	(loc_os02g07830.1 : 348.0) no description available & (at4g10310 : 346.0) encodes a sodium transporter (HKT1) expressed in xylem parenchyma cells. Mutants over-accumulate sodium in shoot tissue and have increased sodium in the xylem sap and reduced sodium in phloem sap and roots.; high-affinity K+ transporter 1 (HKT1); CONTAINS InterPro DOMAIN/s: Potassium transport protein, high-affinity (InterP…	PREDICTED: sodium transporter HKT1 [Vitis vinifera]
VIT_215s0045g01520		-0.0333033	16.7'	secondary metabolism.wax'	(at1g02205 : 788.0) Expression of the CER1 gene associated with production of stem epicuticular wax and pollen fertility. Biochemical studies showed that cer1 mutants are blocked in the conversion of stem wax C30 aldehydes to C29 alkanes, and they also lack the secondary alcohols and ketones. These suggested the CER1 protein is an aldehyde decarbonylase, but the exact molecular function of this p…	PREDICTED: protein ECERIFERUM 1 [Vitis vinifera]
VIT_213s0106g00250		-0.0335056	26.28'	misc.GDSL-motif lipase'	(at5g03610 : 321.0) GDSL-like Lipase/Acylhydrolase superfamily protein; FUNCTIONS IN: hydrolase activity, acting on ester bonds, carboxylesterase activity; INVOLVED IN: lipid metabolic process; LOCATED IN: endomembrane system; EXPRESSED IN: 22 plant structures; EXPRESSED DURING: 13 growth stages; CONTAINS InterPro DOMAIN/s: Lipase, GDSL (InterPro:IPR001087); BEST Arabidopsis thaliana protein matc…	PREDICTED: GDSL esterase/lipase At5g03610 isoform X1 [Vitis vinifera]
VIT_214s0108g00420		-0.0335678	27.3.6'	RNA.regulation of transcription.bHLH,Basic Helix-Loop-Helix family'	(at1g26945 : 109.0) Encodes a basic helix-loop-helix (bHLH) protein involved in blue/far-red light signaling. Physically interacts with HFR1 and negatively regulates its activity.; KIDARI (KDR); FUNCTIONS IN: transcription regulator activity; INVOLVED IN: response to light stimulus; LOCATED IN: nucleus, chloroplast; CONTAINS InterPro DOMAIN/s: Helix-loop-helix DNA-binding domain (InterPro:IPR0010…	PREDICTED: transcription factor PRE6 [Vitis vinifera]
VIT_210s0003g02110		-0.0336305	26.28'	misc.GDSL-motif lipase'	(loc_os01g54470.1 : 374.0) no description available & (at1g29670 : 356.0) GDSL-like Lipase/Acylhydrolase superfamily protein; FUNCTIONS IN: hydrolase activity, acting on ester bonds, carboxylesterase activity; INVOLVED IN: lipid metabolic process; LOCATED IN: apoplast, cell wall, chloroplast; EXPRESSED IN: 23 plant structures; EXPRESSED DURING: 14 growth stages; CONTAINS InterPro DOMAIN/s: Lipase…	PREDICTED: GDSL esterase/lipase At1g29670 isoform X1 [Vitis vinifera]
VIT_214s0066g01640		-0.0337869	33.99'	development.unspecified'	(at5g40230 : 339.0) nodulin MtN21 /EamA-like transporter family protein; FUNCTIONS IN: molecular_function unknown; LOCATED IN: membrane; EXPRESSED IN: stem, hypocotyl, root; CONTAINS InterPro DOMAIN/s: Protein of unknown function DUF6, transmembrane (InterPro:IPR000620); BEST Arabidopsis thaliana protein match is: nodulin MtN21 /EamA-like transporter family protein (TAIR:AT5G40240.1); Has 2531 Bl…	PREDICTED: WAT1-related protein At5g40230 [Vitis vinifera]
VIT_217s0000g08110		-0.0338341	33.99'	development.unspecified'	(at5g62850 : 327.0) Encodes a protein that is expressed in vegetative cells of pollen.; VEGETATIVE CELL EXPRESSED1 (AtVEX1); INVOLVED IN: biological_process unknown; LOCATED IN: integral to membrane, membrane; EXPRESSED IN: 8 plant structures; EXPRESSED DURING: L mature pollen stage, M germinated pollen stage, 4 anthesis, petal differentiation and expansion stage; CONTAINS InterPro DOMAIN/s: MtN3…	PREDICTED: bidirectional sugar transporter SWEET5 [Vitis vinifera]
VIT_201s0026g01680		-0.0342309	10.6.3'	cell wall.degradation.pectate lyases and polygalacturonases'	(p40973|pel_lillo : 547.0) Pectate lyase precursor (EC 4.2.2.2) - Lilium longiflorum (Trumpet lily) & (loc_os06g38510.2 : 497.0) no description available & (at3g01270 : 493.0) Pectate lyase family protein; FUNCTIONS IN: lyase activity, pectate lyase activity; INVOLVED IN: biological_process unknown; LOCATED IN: endomembrane system; EXPRESSED IN: 20 plant structures; EXPRESSED DURING: 14 growth st…	PREDICTED: pectate lyase [Vitis vinifera]
VIT_218s0122g00290		-0.0350594	35.2'	not assigned.unknown'	(at1g76610 : 259.0) Protein of unknown function, DUF617; CONTAINS InterPro DOMAIN/s: Protein of unknown function DUF617, plant (InterPro:IPR006460); BEST Arabidopsis thaliana protein match is: Protein of unknown function, DUF617 (TAIR:AT1G21050.1); Has 256 Blast hits to 256 proteins in 14 species: Archae - 0; Bacteria - 0; Metazoa - 0; Fungi - 0; Plants - 256; Viruses - 0; Other Eukaryotes - 0 (s…	PREDICTED: protein MIZU-KUSSEI 1 [Vitis vinifera]
VIT_215s0048g01200		-0.0351416	29.5.1'	protein.degradation.subtilases'	(at4g00230 : 891.0) xylem serine peptidase 1 (XSP1); FUNCTIONS IN: identical protein binding, serine-type endopeptidase activity; INVOLVED IN: proteolysis, negative regulation of catalytic activity; LOCATED IN: cell wall, plant-type cell wall; EXPRESSED IN: 24 plant structures; EXPRESSED DURING: 15 growth stages; CONTAINS InterPro DOMAIN/s: Protease-associated PA (InterPro:IPR003137), Peptidase S…	PREDICTED: subtilisin-like protease SBT1.1 [Vitis vinifera]
VIT_213s0019g01520		-0.0353159	35.2'	not assigned.unknown'	no hits & (original description: gene=VIT_213s0019g01520 CDS=39-365)'	unnamed protein product, partial [Vitis vinifera]
VIT_215s0045g01490		-0.0355031	26.6'	misc.O-methyl transferases'	(o22309|7omt9_medsa : 322.0) Isoflavone-7-O-methyltransferase 9 (EC 2.1.1.150) (Isoflavone-O-methyltransferase 9) (7 IOMT-9) - Medicago sativa (Alfalfa) & (loc_os12g25490.1 : 300.0) no description available & (at4g35160 : 222.0) O-methyltransferase family protein; FUNCTIONS IN: methyltransferase activity, O-methyltransferase activity, protein dimerization activity; LOCATED IN: cytosol; CONTAINS I…	PREDICTED: trans-resveratrol di-O-methyltransferase-like [Vitis vinifera]
VIT_207s0141g00030		-0.0360451	11.1.10'	lipid metabolism.FA synthesis and FA elongation.beta ketoacyl CoA synthase'	(loc_os02g11070.1 : 467.0) no description available & (at1g04220 : 460.0) Encodes KCS2, a member of the 3-ketoacyl-CoA synthase family involved in the biosynthesis of VLCFA (very long chain fatty acids).; 3-ketoacyl-CoA synthase 2 (KCS2); FUNCTIONS IN: fatty acid elongase activity; INVOLVED IN: response to wounding, response to osmotic stress, suberin biosynthetic process; LOCATED IN: membrane; E…	PREDICTED: 3-ketoacyl-CoA synthase 2-like [Vitis vinifera]
VIT_211s0037g00290		-0.0365503	26.19'	misc.plastocyanin-like'	(at4g31840 : 128.0) early nodulin-like protein 15 (ENODL15); FUNCTIONS IN: electron carrier activity, copper ion binding; LOCATED IN: plasma membrane, anchored to membrane; EXPRESSED IN: 22 plant structures; EXPRESSED DURING: 13 growth stages; CONTAINS InterPro DOMAIN/s: Plastocyanin-like (InterPro:IPR003245), Cupredoxin (InterPro:IPR008972); BEST Arabidopsis thaliana protein match is: early nodu…	PREDICTED: early nodulin-like protein 1 [Vitis vinifera]
VIT_219s0090g00710		-0.0365698	35.2'	not assigned.unknown'	no hits & (original description: gene=VIT_219s0090g00710 CDS=1-657)'	PREDICTED: glycine-rich protein 5-like [Vitis vinifera]
VIT_214s0083g00850		-0.0372315	26.28'	misc.GDSL-motif lipase'	(at1g29670 : 184.0) GDSL-like Lipase/Acylhydrolase superfamily protein; FUNCTIONS IN: hydrolase activity, acting on ester bonds, carboxylesterase activity; INVOLVED IN: lipid metabolic process; LOCATED IN: apoplast, cell wall, chloroplast; EXPRESSED IN: 23 plant structures; EXPRESSED DURING: 14 growth stages; CONTAINS InterPro DOMAIN/s: Lipase, GDSL (InterPro:IPR001087); BEST Arabidopsis thaliana…	PREDICTED: GDSL esterase/lipase 7 [Vitis vinifera]
VIT_209s0002g05930		-0.0373729	35.2'	not assigned.unknown'	(at5g11420 : 529.0) FUNCTIONS IN: molecular_function unknown; INVOLVED IN: biological_process unknown; LOCATED IN: cell wall, plant-type cell wall; EXPRESSED IN: 23 plant structures; EXPRESSED DURING: 13 growth stages; CONTAINS InterPro DOMAIN/s: Protein of unknown function DUF642 (InterPro:IPR006946), Galactose-binding domain-like (InterPro:IPR008979); BEST Arabidopsis thaliana protein match is:…	PREDICTED: uncharacterized protein LOC100261739 [Vitis vinifera]
VIT_218s0001g13200		-0.037583	17.4.1'	hormone metabolism.cytokinin.synthesis-degradation'	(at1g75450 : 771.0) This gene used to be called AtCKX6. It encodes a protein whose sequence is similar to cytokinin oxidase/dehydrogenase, which catalyzes the degradation of cytokinins.; cytokinin oxidase 5 (CKX5); CONTAINS InterPro DOMAIN/s: Cytokinin dehydrogenase 1, FAD/cytokinin binding domain (InterPro:IPR015345), FAD-binding, type 2 (InterPro:IPR016166), Oxygen oxidoreductase covalent FAD-b…	PREDICTED: cytokinin dehydrogenase 5 [Vitis vinifera]
VIT_211s0037g00530		-0.0376433	10.2.1'	cell wall.cellulose synthesis.cellulose synthase'	(at5g17420 : 1765.0) Encodes a xylem-specific cellulose synthase that is phosphorylated on one or more serine residues (on either S185 or one of S180 or S181).; IRREGULAR XYLEM 3 (IRX3); FUNCTIONS IN: cellulose synthase activity; INVOLVED IN: cellulose biosynthetic process, plant-type cell wall biogenesis, secondary cell wall biogenesis, rhamnogalacturonan I side chain metabolic process; LOCATED …	PREDICTED: cellulose synthase A catalytic subunit 7 [UDP-forming] [Vitis vinifera]
VIT_203s0038g01845		-0.0377897	10.5.2'	cell wall.cell wall proteins.proline rich proteins'	(at4g38770 : 116.0) Encodes one of four proline-rich proteins in Arabidopsis which are predicted to localize to the cell wall. Transcripts are most abundant in aerial organs of the plant.; proline-rich protein 4 (PRP4); CONTAINS InterPro DOMAIN/s: Pollen Ole e 1 allergen/extensin (InterPro:IPR006041); BEST Arabidopsis thaliana protein match is: proline-rich protein 2 (TAIR:AT2G21140.1); Has 14247…	PREDICTED: proline-rich protein 4-like [Vitis vinifera]
VIT_205s0020g04690		-0.0378085	27.3.40'	RNA.regulation of transcription.Aux/IAA family'	(at3g23050 : 298.0) Transcription regulator acting as repressor of auxin-inducible gene expression. Plays role in the control of gravitropic growth and development in light-grown seedlings. Auxin induces the degradation of the protein in a dosage-dependent manner in a process mediated by AtRac1. Auxin induced the relocalization of the protein within the nucleus from a diffused nucleoplasmic patte…	PREDICTED: auxin-responsive protein IAA14 [Vitis vinifera]
VIT_208s0040g01040		-0.0382558	29.5.5'	protein.degradation.serine protease'	(at1g28110 : 469.0) serine carboxypeptidase-like 45 (SCPL45); FUNCTIONS IN: serine-type carboxypeptidase activity; INVOLVED IN: proteolysis; LOCATED IN: plant-type cell wall; EXPRESSED IN: 21 plant structures; EXPRESSED DURING: 13 growth stages; CONTAINS InterPro DOMAIN/s: Peptidase S10, serine carboxypeptidase (InterPro:IPR001563), Peptidase S10, serine carboxypeptidase, active site (InterPro:IP…	PREDICTED: serine carboxypeptidase-like 45 [Vitis vinifera]
VIT_214s0066g01950		-0.0382725	29.5.7'	protein.degradation.metalloprotease'	(at1g70170 : 209.0) mutant has Late flowering; Early senescence; Matrix Metalloproteinase; matrix metalloproteinase (MMP); FUNCTIONS IN: metallopeptidase activity, metalloendopeptidase activity, zinc ion binding; INVOLVED IN: proteolysis, metabolic process; LOCATED IN: anchored to membrane; EXPRESSED IN: 7 plant structures; EXPRESSED DURING: L mature pollen stage, M germinated pollen stage, 4 ant…	PREDICTED: metalloendoproteinase 2-MMP-like [Vitis vinifera]
VIT_201s0011g05190		-0.0382867	20.1'	stress.biotic'	(at1g70830 : 170.0) MLP-like protein 28 (MLP28); FUNCTIONS IN: molecular_function unknown; INVOLVED IN: response to biotic stimulus, defense response; LOCATED IN: cellular_component unknown; EXPRESSED IN: 22 plant structures; EXPRESSED DURING: 14 growth stages; CONTAINS InterPro DOMAIN/s: Bet v I allergen (InterPro:IPR000916); BEST Arabidopsis thaliana protein match is: MLP-like protein 34 (TAIR:…	PREDICTED: MLP-like protein 28 isoform X2 [Vitis vinifera]
VIT_219s0090g00730		-0.0384356	35.2'	not assigned.unknown'	no hits & (original description: gene=VIT_219s0090g00730 CDS=24-488)'	PREDICTED: glycine-rich protein 5-like [Vitis vinifera]
VIT_203s0063g02620		-0.0384717	27.3.26'	RNA.regulation of transcription.MYB-related transcription factor family'	(at4g39250 : 129.0) RAD-like 1 (RL1); CONTAINS InterPro DOMAIN/s: Molecular chaperone, heat shock protein, Hsp40, DnaJ (InterPro:IPR015609), SANT, DNA-binding (InterPro:IPR001005), Myb, DNA-binding (InterPro:IPR014778), Homeodomain-like (InterPro:IPR009057), SANT, eukarya (InterPro:IPR017884); BEST Arabidopsis thaliana protein match is: Homeodomain-like superfamily protein (TAIR:AT2G21650.1); Has…	PREDICTED: protein RADIALIS-like 1 [Vitis vinifera]
VIT_209s0002g02155		-0.0385291	35.2'	not assigned.unknown'	no hits & (original description: gene=VIT_209s0002g02155 CDS=135-356)'	unnamed protein product, partial [Vitis vinifera]
VIT_208s0040g03120	VviAPRRa	-0.0385722	27.3.66'	RNA.regulation of transcription.Psudo ARR transcription factor family'	(at5g02810 : 207.0) PRR7 and PRR9 are partially redundant essential components of a temperature-sensitive circadian system. CCA1 and LHY had a positive effect on PRR7 expression levels. Acts as transcriptional repressor of CCA1 and LHY.; pseudo-response regulator 7 (PRR7); CONTAINS InterPro DOMAIN/s: CheY-like (InterPro:IPR011006), Signal transduction response regulator, receiver domain (InterPro…	PREDICTED: two-component response regulator-like APRR7 isoform X1 [Vitis vinifera]
VIT_201s0011g00100	VviAP1	-0.0386517	27.3.24'	RNA.regulation of transcription.MADS box transcription factor family'	(q41276|ap1_sinal : 351.0) Floral homeotic protein APETALA1 (MADS C) - Sinapis alba (White mustard) (Brassica hirta) & (at1g69120 : 348.0) Floral homeotic gene encoding a MADS domain protein homologous to SRF transcription factors. Specifies floral meristem and sepal identity. Required for the transcriptional activation of AGAMOUS. Interacts with LEAFY.Binds to promoter and regulates the expressi…	P1-like protein [Vitis vinifera]
VIT_208s0058g00540		-0.038801	17.3.2.1'	hormone metabolism.brassinosteroid.signal transduction.BRI'	(at3g51740 : 459.0) encodes a leucine-repeat receptor kinase expressed in inflorescence meristem. Locus association was made from performing sequence analysis with IMK3 (MRLK) whose locus association was provided by the authors.; inflorescence meristem receptor-like kinase 2 (IMK2); FUNCTIONS IN: protein serine/threonine kinase activity, protein kinase activity, kinase activity, ATP binding; INVO…	PREDICTED: probably inactive leucine-rich repeat receptor-like protein kinase IMK2 [Vitis vinifera]
VIT_219s0027g01810		-0.0388039	10.8.99'	cell wall.pectin*esterases.misc'	(at3g12880 : 85.5) Plant invertase/pectin methylesterase inhibitor superfamily protein; FUNCTIONS IN: enzyme inhibitor activity, pectinesterase inhibitor activity, pectinesterase activity; INVOLVED IN: biological_process unknown; LOCATED IN: endomembrane system; CONTAINS InterPro DOMAIN/s: Pectinesterase inhibitor (InterPro:IPR006501); BEST Arabidopsis thaliana protein match is: Plant invertase/p…	PREDICTED: pectinesterase inhibitor [Populus euphratica]
VIT_201s0011g02250		-0.0388525	34.13'	transport.peptides and oligopeptides'	(at1g65730 : 972.0) Arabidopsis thaliana metal-nicotianamine transporter YSL4; YELLOW STRIPE like 7 (YSL7); FUNCTIONS IN: oligopeptide transporter activity; INVOLVED IN: oligopeptide transport, transmembrane transport; LOCATED IN: plasma membrane; EXPRESSED IN: 10 plant structures; EXPRESSED DURING: 4 anthesis, C globular stage, petal differentiation and expansion stage; CONTAINS InterPro DOMAIN/…	PREDICTED: probable metal-nicotianamine transporter YSL7 [Vitis vinifera]
VIT_206s0004g01690		-0.0388586	28.1.3.2.3'	DNA.synthesis/chromatin structure.histone.core.H3'	(at5g65360 : 228.0) Histone superfamily protein; FUNCTIONS IN: DNA binding; INVOLVED IN: nucleosome assembly; LOCATED IN: chloroplast, nucleosome; EXPRESSED IN: 23 plant structures; EXPRESSED DURING: 14 growth stages; CONTAINS InterPro DOMAIN/s: Histone H3 (InterPro:IPR000164), Histone-fold (InterPro:IPR009072), Histone core (InterPro:IPR007125); BEST Arabidopsis thaliana protein match is: Histon…	hypothetical protein CARUB_v10021660mg [Capsella rubella]
VIT_203s0091g01010		-0.0389809	27.3.67'	RNA.regulation of transcription.putative transcription regulator'	(loc_os12g32620.1 : 334.0) no description available & (at1g10200 : 325.0) WLIM1; FUNCTIONS IN: sequence-specific DNA binding transcription factor activity, zinc ion binding; INVOLVED IN: biological_process unknown; LOCATED IN: plasma membrane; EXPRESSED IN: 23 plant structures; EXPRESSED DURING: 13 growth stages; CONTAINS InterPro DOMAIN/s: Zinc finger, LIM-type (InterPro:IPR001781); BEST Arabido…	PREDICTED: LIM domain-containing protein WLIM1 [Vitis vinifera]
VIT_202s0025g04550		-0.0391155	26.8'	misc.nitrilases, *nitrile lyases, berberine bridge enzymes, reticuline oxidases, troponine reductases'	(loc_os04g48400.1 : 768.0) no description available & (at1g12570 : 737.0) Glucose-methanol-choline (GMC) oxidoreductase family protein; FUNCTIONS IN: aldehyde-lyase activity, oxidoreductase activity, acting on CH-OH group of donors, FAD binding; INVOLVED IN: alcohol metabolic process; LOCATED IN: endomembrane system; EXPRESSED IN: 17 plant structures; EXPRESSED DURING: 9 growth stages; CONTAINS I…	PREDICTED: protein HOTHEAD [Vitis vinifera]
VIT_201s0137g00410		-0.0395674	26.10'	misc.cytochrome P450'	(at1g24540 : 650.0) member of CYP86C; "cytochrome P450, family 86, subfamily C, polypeptide 1" (CYP86C1); FUNCTIONS IN: electron carrier activity, monooxygenase activity, iron ion binding, oxygen binding, heme binding; INVOLVED IN: oxidation reduction; LOCATED IN: endomembrane system; EXPRESSED IN: petal, embryo, sepal, pedicel; EXPRESSED DURING: 4 anthesis, C globular stage, petal differentiatio…	PREDICTED: cytochrome P450 86B1 [Vitis vinifera]
VIT_219s0090g01600		-0.0398119	31.1'	cell.organisation'	(at3g20150 : 788.0) Kinesin motor family protein; FUNCTIONS IN: microtubule motor activity, ATP binding; INVOLVED IN: microtubule-based movement; LOCATED IN: chloroplast; EXPRESSED IN: 17 plant structures; EXPRESSED DURING: 9 growth stages; CONTAINS InterPro DOMAIN/s: Kinesin-related protein (InterPro:IPR010544), Kinesin, motor domain (InterPro:IPR001752); BEST Arabidopsis thaliana protein match …	PREDICTED: kinesin-like protein KIN-12F [Vitis vinifera]
VIT_200s0516g00020		-0.0399512	30.3'	signalling.calcium'	(loc_os06g47330.1 : 896.0) no description available & (at3g20290 : 895.0) Encodes AtEHD1, one of the Arabidopsis Eps15 homology domain proteins involved in endocytosis (AtEHD2, At4g05520).; EPS15 homology domain 1 (EHD1); FUNCTIONS IN: GTP binding, GTPase activity, calcium ion binding; INVOLVED IN: endocytosis; LOCATED IN: endosome, microsome, membrane, cytoplasm; EXPRESSED IN: 24 plant structure…	PREDICTED: EH domain-containing protein 1 [Vitis vinifera]
VIT_210s0003g02960		-0.0399517	26.4'	misc.beta 1,3 glucan hydrolases'	(at1g78520 : 132.0) Carbohydrate-binding X8 domain superfamily protein; FUNCTIONS IN: molecular_function unknown; INVOLVED IN: biological_process unknown; LOCATED IN: endomembrane system; CONTAINS InterPro DOMAIN/s: X8 (InterPro:IPR012946); BEST Arabidopsis thaliana protein match is: Carbohydrate-binding X8 domain superfamily protein (TAIR:AT2G43670.1); Has 1475 Blast hits to 1425 proteins in 40 …	PREDICTED: glucan endo-1,3-beta-glucosidase [Vitis vinifera]
VIT_200s0386g00050		-0.0400096	10.7'	cell wall.modification'	(at4g37800 : 182.0) xyloglucan endotransglucosylase/hydrolase 7 (XTH7); FUNCTIONS IN: hydrolase activity, acting on glycosyl bonds, xyloglucan:xyloglucosyl transferase activity, hydrolase activity, hydrolyzing O-glycosyl compounds; INVOLVED IN: carbohydrate metabolic process, cellular glucan metabolic process; LOCATED IN: endomembrane system, cell wall, apoplast; EXPRESSED IN: 17 plant structures…	PREDICTED: probable xyloglucan endotransglucosylase/hydrolase protein 7 [Vitis vinifera]
VIT_204s0008g03550		-0.0400831	34.19.2'	transport.Major Intrinsic Proteins.TIP'	(at2g25810 : 313.0) tonoplast intrinsic protein 4;1 (TIP4;1); FUNCTIONS IN: water channel activity; INVOLVED IN: transport, transmembrane transport; LOCATED IN: plant-type vacuole membrane, membrane, central vacuole; EXPRESSED IN: 14 plant structures; EXPRESSED DURING: 4 anthesis, F mature embryo stage, petal differentiation and expansion stage, E expanded cotyledon stage, D bilateral stage; CONT…	aquaporin TIP4-1 [Vitis vinifera]
VIT_201s0026g01490		-0.040341	34.13'	transport.peptides and oligopeptides'	(at1g69870 : 692.0) Encodes a low affinity nitrate transporter NRT1.7. Expressed in phloem. Responsible for source-to-sink remobilization of nitrate.; nitrate transporter 1.7 (NRT1.7); FUNCTIONS IN: low affinity nitrate transmembrane transporter activity, transporter activity; INVOLVED IN: oligopeptide transport, response to salt stress, nitrate transport, low affinity nitrate transport; LOCATED …	PREDICTED: protein NRT1/ PTR FAMILY 2.13 [Vitis vinifera]
VIT_210s0003g04240		-0.0405697	16.4.1'	secondary metabolism.N misc.alkaloid-like'	(q06087|tydc3_petcr : 650.0) Tyrosine decarboxylase 3 (EC 4.1.1.25) - Petroselinum crispum (Parsley) (Petroselinum hortense) & (at2g20340 : 547.0) Pyridoxal phosphate (PLP)-dependent transferases superfamily protein; FUNCTIONS IN: pyridoxal phosphate binding, carboxy-lyase activity, catalytic activity, tyrosine decarboxylase activity; INVOLVED IN: response to wounding, cellular amino acid metabol…	PREDICTED: tyrosine/DOPA decarboxylase 1 [Vitis vinifera]
VIT_213s0064g01340		-0.0407424	28.1.3.2.3'	DNA.synthesis/chromatin structure.histone.core.H3'	(at5g65360 : 228.0) Histone superfamily protein; FUNCTIONS IN: DNA binding; INVOLVED IN: nucleosome assembly; LOCATED IN: chloroplast, nucleosome; EXPRESSED IN: 23 plant structures; EXPRESSED DURING: 14 growth stages; CONTAINS InterPro DOMAIN/s: Histone H3 (InterPro:IPR000164), Histone-fold (InterPro:IPR009072), Histone core (InterPro:IPR007125); BEST Arabidopsis thaliana protein match is: Histon…	AT5G65360
VIT_219s0027g01890		-0.0409791	34.3'	transport.amino acids'	(at3g28960 : 391.0) Transmembrane amino acid transporter family protein; FUNCTIONS IN: amino acid transmembrane transporter activity; INVOLVED IN: amino acid transport; LOCATED IN: plasma membrane, membrane; EXPRESSED IN: 19 plant structures; EXPRESSED DURING: 9 growth stages; CONTAINS InterPro DOMAIN/s: Amino acid transporter, transmembrane (InterPro:IPR013057); BEST Arabidopsis thaliana protein…	PREDICTED: vacuolar amino acid transporter 1 [Vitis vinifera]
VIT_208s0007g07720		-0.0410054	26.10'	misc.cytochrome P450'	(o81973|c93a3_soybn : 488.0) Cytochrome P450 93A3 (EC 1.14.-.-) (P450 CP5) - Glycine max (Soybean) & (at5g06900 : 431.0) member of CYP93D; "cytochrome P450, family 93, subfamily D, polypeptide 1" (CYP93D1); FUNCTIONS IN: electron carrier activity, monooxygenase activity, iron ion binding, oxygen binding, heme binding; INVOLVED IN: oxidation reduction; LOCATED IN: endomembrane system; EXPRESSED IN…	PREDICTED: cytochrome P450 93A3 [Vitis vinifera]
VIT_200s0218g00100		-0.0410609	34.12'	transport.metal'	(loc_os07g15370.1 : 566.0) no description available & (at1g15960 : 513.0) member of Nramp2 family; NRAMP metal ion transporter 6 (NRAMP6); FUNCTIONS IN: inorganic anion transmembrane transporter activity, metal ion transmembrane transporter activity; INVOLVED IN: cellular metal ion homeostasis, metal ion transport; LOCATED IN: membrane; EXPRESSED IN: 12 plant structures; EXPRESSED DURING: LP.06 s…	PREDICTED: metal transporter Nramp5 [Vitis vinifera]
VIT_209s0054g00690		-0.0411312	29.3.4.3'	protein.targeting.secretory pathway.vacuole'	(p49043|vpe_citsi : 563.0) Vacuolar-processing enzyme precursor (EC 3.4.22.-) (VPE) - Citrus sinensis (Sweet orange) & (loc_os01g37910.1 : 543.0) no description available & (at4g32940 : 542.0) Encodes a vacuolar processing enzyme belonging to a novel group of cysteine proteinases that is expressed in vegetative organs and is upregulated in association with various types of cell death and under st…	PREDICTED: vacuolar-processing enzyme [Vitis vinifera]
VIT_213s0019g00750		-0.041223	31.1'	cell.organisation'	(at2g38750 : 317.0) Annexins are a family of calcium dependent membrane binding proteins though to be involved in Golgi mediated secretion. This is one of four annexins identified in Arabidopsis.; annexin 4 (ANNAT4); FUNCTIONS IN: calcium-dependent phospholipid binding, calcium ion binding; INVOLVED IN: in 6 processes; LOCATED IN: cell surface; EXPRESSED IN: 21 plant structures; EXPRESSED DURING:…	PREDICTED: annexin D4 [Vitis vinifera]
VIT_204s0044g00560		-0.0412598	28.1.3.2.3'	DNA.synthesis/chromatin structure.histone.core.H3'	(at5g65360 : 228.0) Histone superfamily protein; FUNCTIONS IN: DNA binding; INVOLVED IN: nucleosome assembly; LOCATED IN: chloroplast, nucleosome; EXPRESSED IN: 23 plant structures; EXPRESSED DURING: 14 growth stages; CONTAINS InterPro DOMAIN/s: Histone H3 (InterPro:IPR000164), Histone-fold (InterPro:IPR009072), Histone core (InterPro:IPR007125); BEST Arabidopsis thaliana protein match is: Histon…	hypothetical protein CARUB_v10021660mg [Capsella rubella]
VIT_210s0003g01560		-0.0413665	10.2.1'	cell wall.cellulose synthesis.cellulose synthase'	(at4g18780 : 1593.0) Encodes a member of the cellulose synthase family involved in secondary cell wall biosynthesis. Mutants have abnormal xylem formation, reduced cellulose content, and enhanced drought and osmotic stress tolerance. Mediates resistance towards bacterial pathogens via ABA. Confers resistance towards bacterial and fungal pathogens, independent of salicylic acid, ethylene and jasmo…	AT4G18780
VIT_208s0040g00930		-0.0413822	31.3'	cell.cycle'	(p25011|ccnb1_soybn : 511.0) G2/mitotic-specific cyclin S13-6 (B-like cyclin) - Glycine max (Soybean) & (at5g06150 : 414.0) Encodes a cyclin whose expression is reduced in response to high salt.; CYC1BAT; CONTAINS InterPro DOMAIN/s: Cyclin, C-terminal (InterPro:IPR004367), Cyclin-like (InterPro:IPR011028), Cyclin, N-terminal (InterPro:IPR006671), Cyclin, A/B/D/E (InterPro:IPR014400), Cyclin (Inte…	PREDICTED: G2/mitotic-specific cyclin S13-7 [Vitis vinifera]
VIT_209s0002g06750		-0.0414336	17.5.2'	hormone metabolism.ethylene.signal transduction'	(at1g15360 : 197.0) Encodes a member of the ERF (ethylene response factor) subfamily B-6 of ERF/AP2 transcription factor family. The protein contains one AP2 domain. There are 12 members in this subfamily including RAP2.11. This gene is involved in wax biosynthesis. Over-expression of the gene results in glossy leaf phenotype and increased drought tolerance. Two closely related genes, AT5G25390 a…	PREDICTED: ethylene-responsive transcription factor WIN1 [Vitis vinifera]
VIT_210s0003g00620		-0.0414903	26.28'	misc.GDSL-motif lipase'	(at5g45950 : 411.0) GDSL-like Lipase/Acylhydrolase superfamily protein; FUNCTIONS IN: hydrolase activity, acting on ester bonds, carboxylesterase activity; INVOLVED IN: lipid metabolic process; LOCATED IN: endomembrane system; EXPRESSED IN: 20 plant structures; EXPRESSED DURING: 13 growth stages; CONTAINS InterPro DOMAIN/s: Lipase, GDSL (InterPro:IPR001087); BEST Arabidopsis thaliana protein matc…	PREDICTED: GDSL esterase/lipase At5g45950 [Vitis vinifera]
VIT_210s0003g01550		-0.0417222	35.1'	not assigned.no ontology'	(at4g18760 : 328.0) receptor like protein 51 (RLP51); INVOLVED IN: signal transduction; LOCATED IN: plasma membrane; EXPRESSED IN: cultured cell; CONTAINS InterPro DOMAIN/s: Leucine-rich repeat (InterPro:IPR001611); BEST Arabidopsis thaliana protein match is: receptor like protein 55 (TAIR:AT5G45770.1); Has 79225 Blast hits to 27308 proteins in 1069 species: Archae - 23; Bacteria - 3934; Metazoa …	PREDICTED: receptor-like protein 51 [Vitis vinifera]
VIT_200s0399g00020		-0.0417627	35.2'	not assigned.unknown'	(original description: gene=VIT_200s0399g00020 CDS=64-417)'	PREDICTED: non-specific lipid-transfer protein-like [Vitis vinifera]
VIT_201s0011g04710		-0.0417673	35.1'	not assigned.no ontology'	(loc_os01g03490.1 : 172.0) no description available & (at1g23000 : 137.0) Heavy metal transport/detoxification superfamily protein ; FUNCTIONS IN: metal ion binding; INVOLVED IN: metal ion transport; LOCATED IN: cellular_component unknown; EXPRESSED IN: 12 plant structures; EXPRESSED DURING: 6 growth stages; CONTAINS InterPro DOMAIN/s: Heavy metal transport/detoxification protein (InterPro:IPR006…	PREDICTED: heavy metal-associated isoprenylated plant protein 37 [Vitis vinifera]
VIT_217s0000g03940		-0.0418343	16.2.1.8'	secondary metabolism.phenylpropanoids.lignin biosynthesis.F5H'	(at4g36220 : 362.0) encodes ferulate 5-hydroxylase (F5H). Involved in lignin biosynthesis.; ferulic acid 5-hydroxylase 1 (FAH1); FUNCTIONS IN: ferulate 5-hydroxylase activity, monooxygenase activity; INVOLVED IN: lignin biosynthetic process, response to UV-B, phenylpropanoid biosynthetic process; LOCATED IN: endoplasmic reticulum; EXPRESSED IN: 20 plant structures; EXPRESSED DURING: 12 growth sta…	unnamed protein product [Vitis vinifera]
VIT_205s0062g01260		-0.041945	35.2'	not assigned.unknown'	no hits & (original description: gene=VIT_205s0062g01260 CDS=1-345)'	PREDICTED: putative lipid-transfer protein DIR1 [Vitis vinifera]
VIT_216s0098g01170	VviHDZ28	-0.0420043	27.3.22'	RNA.regulation of transcription.HB,Homeobox transcription factor family'	(at3g61890 : 168.0) Encodes a homeodomain leucine zipper class I (HD-Zip I) protein. Loss of function mutant has abnormally shaped leaves and stems.; homeobox 12 (HB-12); CONTAINS InterPro DOMAIN/s: Homeobox, conserved site (InterPro:IPR017970), Homeobox (InterPro:IPR001356), Homeodomain-like (InterPro:IPR009057), Helix-turn-helix motif, lambda-like repressor (InterPro:IPR000047), Leucine zipper,…	PREDICTED: homeobox-leucine zipper protein ATHB-12 [Vitis vinifera]
VIT_206s0004g01710		-0.0420412	28.1.3.2.3'	DNA.synthesis/chromatin structure.histone.core.H3'	(at5g65360 : 228.0) Histone superfamily protein; FUNCTIONS IN: DNA binding; INVOLVED IN: nucleosome assembly; LOCATED IN: chloroplast, nucleosome; EXPRESSED IN: 23 plant structures; EXPRESSED DURING: 14 growth stages; CONTAINS InterPro DOMAIN/s: Histone H3 (InterPro:IPR000164), Histone-fold (InterPro:IPR009072), Histone core (InterPro:IPR007125); BEST Arabidopsis thaliana protein match is: Histon…	hypothetical protein CARUB_v10021660mg [Capsella rubella]
VIT_206s0004g01841		-0.042083	35.2'	not assigned.unknown'	no hits & (original description: gene=VIT_206s0004g01841 CDS=220-438)'	hypothetical protein Ccrd_021079 [Cynara cardunculus var. scolymus]
VIT_203s0038g00670		-0.042137	1.3.6'	PS.calvin cycle.aldolase'	(at2g21330 : 666.0) fructose-bisphosphate aldolase 1 (FBA1); FUNCTIONS IN: fructose-bisphosphate aldolase activity, catalytic activity; INVOLVED IN: response to cadmium ion, pentose-phosphate shunt; LOCATED IN: in 6 components; EXPRESSED IN: 24 plant structures; EXPRESSED DURING: 15 growth stages; CONTAINS InterPro DOMAIN/s: Aldolase-type TIM barrel (InterPro:IPR013785), Fructose-bisphosphate ald…	PREDICTED: fructose-bisphosphate aldolase 1, chloroplastic [Vitis vinifera]
VIT_219s0027g01820		-0.042377	34.15'	transport.potassium'	(q652j4|hak13_orysa : 926.0) Probable potassium transporter 13 (OsHAK13) - Oryza sativa (Rice) & (loc_os06g45940.2 : 926.0) no description available & (at2g30070 : 826.0) Encodes a high affinity potassium transporter.; potassium transporter 1 (KT1); CONTAINS InterPro DOMAIN/s: Potassium uptake protein, kup (InterPro:IPR018519), K+ potassium transporter (InterPro:IPR003855); BEST Arabidopsis thali…	PREDICTED: probable potassium transporter 13 isoform X2 [Vitis vinifera]
VIT_203s0091g00450		-0.0427957	33.99'	development.unspecified'	(at4g24220 : 555.0) encodes a novel protein containing mammalian death domain involved in programmed cell death. Gene is expressed in vascular system and mutants carrying dominant mutation in the gene have defective vascular patterning. Gene expression is induced specifically by wounding.; VEIN PATTERNING 1 (VEP1); FUNCTIONS IN: binding, catalytic activity; INVOLVED IN: xylem and phloem pattern f…	PREDICTED: 3-oxo-Delta(4,5)-steroid 5-beta-reductase [Vitis vinifera]
VIT_202s0025g01220		-0.0428111	27.3.53'	RNA.regulation of transcription.High mobility group (HMG) family'	(at4g23800 : 298.0) HMG (high mobility group) box protein; FUNCTIONS IN: sequence-specific DNA binding transcription factor activity; LOCATED IN: nucleus, chloroplast; EXPRESSED IN: 19 plant structures; EXPRESSED DURING: 11 growth stages; CONTAINS InterPro DOMAIN/s: High mobility group, superfamily (InterPro:IPR009071), High mobility group, HMG1/HMG2 (InterPro:IPR000910); BEST Arabidopsis thalian…	PREDICTED: high mobility group B protein 6 [Vitis vinifera]
VIT_201s0011g00590		-0.0428756	2.2.2.6'	major CHO metabolism.degradation.starch.transporter'	(p11869|tpt_spiol : 434.0) Triose phosphate/phosphate translocator, chloroplast precursor (cTPT) (p36) (E29) - Spinacia oleracea (Spinach) & (loc_os01g13770.1 : 432.0) no description available & (at5g46110 : 420.0) mutant has Altered acclimation responses; Chloroplast Triose Phosphate Translocator; ACCLIMATION OF PHOTOSYNTHESIS TO ENVIRONMENT 2 (APE2); FUNCTIONS IN: antiporter activity; INVOLVED …	PREDICTED: triose phosphate/phosphate translocator, chloroplastic-like [Vitis vinifera]
VIT_205s0077g02330		-0.0429145	35.1'	not assigned.no ontology'	(at3g06880 : 708.0) Transducin/WD40 repeat-like superfamily protein; FUNCTIONS IN: binding, nucleotide binding; LOCATED IN: cellular_component unknown; CONTAINS InterPro DOMAIN/s: WD40 repeat 2 (InterPro:IPR019782), WD40 repeat, conserved site (InterPro:IPR019775), WD40 repeat (InterPro:IPR001680), WD40 repeat-like-containing domain (InterPro:IPR011046), WD40-repeat-containing domain (InterPro:IP…	PREDICTED: putative E3 ubiquitin-protein ligase LIN-1 isoform X3 [Vitis vinifera]
VIT_218s0001g13360		-0.0429693	33.99'	development.unspecified'	(at1g75500 : 552.0) An Arabidopsis thaliana homolog of Medicago truncatula NODULIN21 (MtN21). The gene encodes a plant-specific, predicted integral membrane protein and is a member of the Plant-Drug/Metabolite Exporter (P-DME) family (Transporter Classification number: TC 2.A.7.3).; Walls Are Thin 1 (WAT1); CONTAINS InterPro DOMAIN/s: Protein of unknown function DUF6, transmembrane (InterPro:IPR0…	PREDICTED: protein WALLS ARE THIN 1 [Vitis vinifera]
VIT_207s0129g00560		-0.0430548	35.2'	not assigned.unknown'	no hits & (original description: gene=VIT_207s0129g00560 CDS=98-805)'	PREDICTED: lysine-rich arabinogalactan protein 18 [Vitis vinifera]
VIT_212s0028g03190		-0.043221	35.1'	not assigned.no ontology'	(at2g20590 : 278.0) Reticulon family protein; INVOLVED IN: biological_process unknown; LOCATED IN: endoplasmic reticulum, chloroplast; CONTAINS InterPro DOMAIN/s: Reticulon (InterPro:IPR003388); BEST Arabidopsis thaliana protein match is: Reticulon family protein (TAIR:AT4G28430.1); Has 35333 Blast hits to 34131 proteins in 2444 species: Archae - 798; Bacteria - 22429; Metazoa - 974; Fungi - 991;…	PREDICTED: reticulon-like protein B17 [Vitis vinifera]
VIT_218s0122g00980		-0.0432786	26.4'	misc.beta 1,3 glucan hydrolases'	(loc_os03g46660.1 : 350.0) no description available & (at4g29360 : 338.0) O-Glycosyl hydrolases family 17 protein; FUNCTIONS IN: cation binding, hydrolase activity, hydrolyzing O-glycosyl compounds, catalytic activity; INVOLVED IN: carbohydrate metabolic process; LOCATED IN: anchored to plasma membrane, anchored to membrane; EXPRESSED IN: 19 plant structures; EXPRESSED DURING: 11 growth stages; C…	PREDICTED: glucan endo-1,3-beta-glucosidase 12 [Vitis vinifera]
VIT_204s0008g05830		-0.0433901	35.1.3'	not assigned.no ontology.armadillo/beta-catenin repeat family protein'	(at4g31890 : 464.0) ARM repeat superfamily protein; FUNCTIONS IN: binding; INVOLVED IN: biological_process unknown; LOCATED IN: chloroplast; EXPRESSED IN: 15 plant structures; EXPRESSED DURING: 9 growth stages; CONTAINS InterPro DOMAIN/s: Armadillo-like helical (InterPro:IPR011989), Armadillo (InterPro:IPR000225), Armadillo-type fold (InterPro:IPR016024); BEST Arabidopsis thaliana protein match i…	PREDICTED: U-box domain-containing protein 7 [Vitis vinifera]
VIT_205s0077g01670	VviPR10.7	-0.0433948	35.2'	not assigned.unknown'	(original description: gene=VIT_205s0077g01670 CDS=135-758)'	PREDICTED: major allergen Pru ar 1 [Vitis vinifera]
VIT_212s0028g02630		-0.0436207	30.5'	signalling.G-proteins'	(q40220|rac2_lotja : 354.0) Rac-like GTP-binding protein RAC2 - Lotus japonicus & (at1g75840 : 340.0) Belongs to the plant-specific ROP group of Rho GTPases; localized to the plasma membrane of tips of root hairs; involved in polar growth control.; RAC-like GTP binding protein 5 (ARAC5); CONTAINS InterPro DOMAIN/s: Ras GTPase (InterPro:IPR001806), Small GTP-binding protein (InterPro:IPR005225), R…	PREDICTED: rac-like GTP-binding protein RAC2 [Vitis vinifera]
VIT_203s0088g00260		-0.0437447	29.5.5'	protein.degradation.serine protease'	(loc_os04g09720.2 : 404.0) no description available & (at3g12203 : 393.0) serine carboxypeptidase-like 17 (scpl17); FUNCTIONS IN: serine-type carboxypeptidase activity; INVOLVED IN: proteolysis; LOCATED IN: endomembrane system; CONTAINS InterPro DOMAIN/s: Peptidase S10, serine carboxypeptidase (InterPro:IPR001563); BEST Arabidopsis thaliana protein match is: serine carboxypeptidase-like 16 (TAIR:…	PREDICTED: serine carboxypeptidase-like 16 [Vitis vinifera]
VIT_213s0067g00110		-0.0437558	26.10'	misc.cytochrome P450'	(at5g24910 : 625.0) member of CYP714A; "cytochrome P450, family 714, subfamily A, polypeptide 1" (CYP714A1); FUNCTIONS IN: electron carrier activity, monooxygenase activity, iron ion binding, oxygen binding, heme binding; INVOLVED IN: oxidation reduction; LOCATED IN: endomembrane system; EXPRESSED IN: 10 plant structures; EXPRESSED DURING: 4 anthesis, F mature embryo stage, petal differentiation …	PREDICTED: cytochrome P450 714A1 isoform X2 [Vitis vinifera]
VIT_212s0134g00670		-0.0438636	16.8.1.21'	secondary metabolism.flavonoids.anthocyanins.anthocyanin 5-aromatic acyltransferase'	(at1g03940 : 295.0) HXXXD-type acyl-transferase family protein; FUNCTIONS IN: transferase activity, transferring acyl groups other than amino-acyl groups, transferase activity; INVOLVED IN: biological_process unknown; LOCATED IN: cellular_component unknown; CONTAINS InterPro DOMAIN/s: Transferase (InterPro:IPR003480); BEST Arabidopsis thaliana protein match is: HXXXD-type acyl-transferase family …	PREDICTED: anthocyanin 5-aromatic acyltransferase [Vitis vinifera]
VIT_216s0050g00830		-0.0439735	35.1'	not assigned.no ontology'	(at5g23940 : 536.0) Encodes PERMEABLE LEAVES3 (PEL3), a putative acyl-transferase. Mutation in this locus results in altered trichome phenotype (trcichomes become tangled during leaf expansion). Additional phenotype includes altered cuticle layer.; PERMEABLE LEAVES3 (PEL3); FUNCTIONS IN: transferase activity, transferring acyl groups other than amino-acyl groups, transferase activity; INVOLVED IN…	PREDICTED: BAHD acyltransferase DCR [Vitis vinifera]
VIT_207s0129g01100		-0.043975	31.3'	cell.cycle'	(at5g67260 : 334.0) Encode CYCD3;2, a CYCD3 D-type cyclin. Important for determining cell number in developing lateral organs. Mediating cytokinin effects in apical growth and development.; CYCLIN D3;2 (CYCD3;2); FUNCTIONS IN: cyclin-dependent protein kinase activity; INVOLVED IN: regulation of cell cycle, regulation of cell proliferation; LOCATED IN: nucleus; EXPRESSED IN: 24 plant structures; E…	PREDICTED: cyclin-D3-3 [Vitis vinifera]
VIT_214s0128g00190		-0.0441162	35.1'	not assigned.no ontology'	(at3g06130 : 152.0) Heavy metal transport/detoxification superfamily protein ; FUNCTIONS IN: metal ion binding; INVOLVED IN: metal ion transport; EXPRESSED IN: 21 plant structures; EXPRESSED DURING: 13 growth stages; CONTAINS InterPro DOMAIN/s: Heavy metal transport/detoxification protein (InterPro:IPR006121); BEST Arabidopsis thaliana protein match is: Heavy metal transport/detoxification superf…	PREDICTED: heavy metal-associated isoprenylated plant protein 33 [Vitis vinifera]
VIT_207s0005g04110		-0.0441264	10.2.1'	cell wall.cellulose synthesis.cellulose synthase'	(at5g44030 : 1645.0) Encodes a cellulose synthase involved in secondary cell wall biosynthesis. Confers resistance towards bacterial and fungal pathogens, independent of salicylic acid, ethylene and jasmonate signaling.; cellulose synthase A4 (CESA4); FUNCTIONS IN: cellulose synthase activity, transferase activity, transferring glycosyl groups; INVOLVED IN: cellulose biosynthetic process, plant-t…	PREDICTED: cellulose synthase A catalytic subunit 4 [UDP-forming] [Vitis vinifera]
VIT_208s0007g07930		-0.0441548	30.2.99'	signalling.receptor kinases.misc'	(at5g06940 : 985.0) Leucine-rich repeat receptor-like protein kinase family protein; FUNCTIONS IN: kinase activity; INVOLVED IN: protein amino acid phosphorylation; LOCATED IN: endomembrane system; EXPRESSED IN: 15 plant structures; EXPRESSED DURING: 6 growth stages; CONTAINS InterPro DOMAIN/s: Protein kinase, catalytic domain (InterPro:IPR000719), Leucine-rich repeat-containing N-terminal domain…	PREDICTED: LOW QUALITY PROTEIN: probably inactive leucine-rich repeat receptor-like protein kinase At5g06940 [Vitis vinifera]
VIT_204s0008g05640		-0.0443258	26.21'	misc.protease inhibitor/seed storage/lipid transfer protein (LTP) family protein'	(at4g12510 : 102.0) Bifunctional inhibitor/lipid-transfer protein/seed storage 2S albumin superfamily protein; FUNCTIONS IN: lipid binding; INVOLVED IN: lipid transport; LOCATED IN: endomembrane system; CONTAINS InterPro DOMAIN/s: Bifunctional inhibitor/plant lipid transfer protein/seed storage (InterPro:IPR016140), Plant lipid transfer protein/seed storage/trypsin-alpha amylase inhibitor (InterP…	PREDICTED: putative lipid-binding protein At4g00165 [Vitis vinifera]
VIT_216s0022g01430		-0.0444942	35.1'	not assigned.no ontology'	(at5g51550 : 504.0) EXORDIUM like 3 (EXL3); CONTAINS InterPro DOMAIN/s: Phosphate-induced protein 1 (InterPro:IPR006766); BEST Arabidopsis thaliana protein match is: EXORDIUM like 5 (TAIR:AT2G17230.1); Has 398 Blast hits to 397 proteins in 23 species: Archae - 0; Bacteria - 2; Metazoa - 0; Fungi - 0; Plants - 396; Viruses - 0; Other Eukaryotes - 0 (source: NCBI BLink). & (loc_os06g04250.1 : 403.0…	PREDICTED: protein EXORDIUM-like 3 [Vitis vinifera]
VIT_202s0025g03680		-0.0445463	31.1.1.2'	cell.organisation.cytoskeleton.mikrotubuli'	(at5g23860 : 840.0) beta-tubulin, preferentially expressed in endodermal and phloem cells of primary roots and in the vascular tissues of leaves, stems, and flowers.; tubulin beta 8 (TUB8); CONTAINS InterPro DOMAIN/s: Beta tubulin (InterPro:IPR002453), Tubulin (InterPro:IPR000217), Tubulin/FtsZ, GTPase domain (InterPro:IPR003008), Tubulin/FtsZ, N-terminal (InterPro:IPR019746), Tubulin/FtsZ, C-ter…	PREDICTED: tubulin beta-2 chain [Vitis vinifera]
VIT_211s0016g02180		-0.0445917	26.7'	misc.oxidases - copper, flavone etc'	(at4g29720 : 602.0) polyamine oxidase 5 (PAO5); FUNCTIONS IN: primary amine oxidase activity; LOCATED IN: endomembrane system; EXPRESSED IN: 22 plant structures; EXPRESSED DURING: 13 growth stages; CONTAINS InterPro DOMAIN/s: Amine oxidase (InterPro:IPR002937); BEST Arabidopsis thaliana protein match is: LSD1-like 3 (TAIR:AT4G16310.1); Has 3107 Blast hits to 2713 proteins in 458 species: Archae -…	PREDICTED: probable polyamine oxidase 5 [Vitis vinifera]
VIT_206s0004g04370		-0.0446349	28.1.3.2.4'	DNA.synthesis/chromatin structure.histone.core.H4'	(at5g59970 : 153.0) Histone superfamily protein; FUNCTIONS IN: DNA binding; INVOLVED IN: nucleosome assembly; LOCATED IN: vacuole; CONTAINS InterPro DOMAIN/s: Histone H4, conserved site (InterPro:IPR019809), Histone-fold (InterPro:IPR009072), Histone core (InterPro:IPR007125), Histone H4 (InterPro:IPR001951); BEST Arabidopsis thaliana protein match is: Histone superfamily protein (TAIR:AT5G59690.…	histone H4 [Zea mays]
VIT_218s0001g11710		-0.044653	1.1.1.2'	PS.lightreaction.photosystem II.PSII polypeptide subunits'	(q40459|psbo_tobac : 566.0) Oxygen-evolving enhancer protein 1, chloroplast precursor (OEE1) (33 kDa subunit of oxygen evolving system of photosystem II) (OEC 33 kDa subunit) (33 kDa thylakoid membrane protein) - Nicotiana tabacum (Common tobacco) & (loc_os01g31690.1 : 541.0) no description available & (at3g50820 : 523.0) Encodes a protein which is an extrinsic subunit of photosystem II and which…	PREDICTED: oxygen-evolving enhancer protein 1, chloroplastic [Vitis vinifera]
VIT_218s0001g09920		-0.0447452	31.2'	cell.division'	(at4g34160 : 271.0) encodes a cyclin D-type protein involved in the switch from cell proliferation to the final stages of differentiation. The gene is transcriptionally regulated by cytokinin and brassinosteroid. Protein interacts with cyclin-dependent kinase inhibitor ICK1.; CYCLIN D3;1 (CYCD3;1); CONTAINS InterPro DOMAIN/s: Cyclin, C-terminal (InterPro:IPR004367), Cyclin D (InterPro:IPR015451),…	PREDICTED: cyclin-D3-1 [Vitis vinifera]
VIT_201s0150g00480		-0.0450591	29.5.11.4.2'	protein.degradation.ubiquitin.E3.RING'	(loc_os04g32980.1 : 112.0) no description available & (at1g79110 : 102.0) zinc ion binding; FUNCTIONS IN: zinc ion binding; EXPRESSED IN: 24 plant structures; EXPRESSED DURING: 15 growth stages; CONTAINS InterPro DOMAIN/s: Zinc finger, RING-type (InterPro:IPR001841); BEST Arabidopsis thaliana protein match is: SBP (S-ribonuclease binding protein) family protein (TAIR:AT3G12920.1); Has 35333 Blast…	PREDICTED: probable BOI-related E3 ubiquitin-protein ligase 3 [Vitis vinifera]
VIT_214s0060g01780		-0.0450933	35.2'	not assigned.unknown'	(at1g02816 : 162.0) Protein of unknown function, DUF538; FUNCTIONS IN: molecular_function unknown; INVOLVED IN: biological_process unknown; LOCATED IN: plasma membrane, vacuole; EXPRESSED IN: 25 plant structures; EXPRESSED DURING: 14 growth stages; CONTAINS InterPro DOMAIN/s: Protein of unknown function DUF538 (InterPro:IPR007493); BEST Arabidopsis thaliana protein match is: Protein of unknown fu…	PREDICTED: uncharacterized protein At5g01610 [Vitis vinifera]
VIT_200s0665g00030		-0.0450953	35.2'	not assigned.unknown'	(at4g39900 : 110.0) unknown protein; Has 30201 Blast hits to 17322 proteins in 780 species: Archae - 12; Bacteria - 1396; Metazoa - 17338; Fungi - 3422; Plants - 5037; Viruses - 0; Other Eukaryotes - 2996 (source: NCBI BLink). & (reliability: 220.0) & (original description: gene=VIT_200s0665g00030 CDS=674-1333)'	PREDICTED: uncharacterized protein LOC100853798 isoform X1 [Vitis vinifera]
VIT_216s0098g01080		-0.0451001	27.3.50'	RNA.regulation of transcription.General Transcription'	(at4g37740 : 159.0) Growth regulating factor encoding transcription activator. One of the nine members of a GRF gene family, containing nuclear targeting domain. Mutants result in smaller leaves indicating the role of the gene in leaf development. Expressed in root, shoot and flower; growth-regulating factor 2 (GRF2); CONTAINS InterPro DOMAIN/s: Glutamine-Leucine-Glutamine, QLQ (InterPro:IPR01497…	PREDICTED: growth-regulating factor 4 isoform X1 [Vitis vinifera]
VIT_217s0000g06350	VviLHCA1	-0.0451229	1.1.2.1'	PS.lightreaction.photosystem I.LHC-I'	(at3g47470 : 444.0) Encodes a chlorophyll a/b-binding protein that is more similar to the PSI Cab proteins than the PSII cab proteins. The predicted protein is about 20 amino acids shorter than most known Cab proteins.; light-harvesting chlorophyll-protein complex I subunit A4 (LHCA4); FUNCTIONS IN: chlorophyll binding; INVOLVED IN: response to karrikin, photosynthesis; LOCATED IN: in 7 component…	PREDICTED: chlorophyll a-b binding protein 4, chloroplastic [Vitis vinifera]
VIT_204s0044g01410	VviPSAN	-0.045168	1.1.2.2'	PS.lightreaction.photosystem I.PSI polypeptide subunits'	(at4g33440 : 343.0) Pectin lyase-like superfamily protein; FUNCTIONS IN: polygalacturonase activity; INVOLVED IN: carbohydrate metabolic process; LOCATED IN: endomembrane system; EXPRESSED IN: 16 plant structures; EXPRESSED DURING: 9 growth stages; CONTAINS InterPro DOMAIN/s: Pectin lyase fold/virulence factor (InterPro:IPR011050), Glycoside hydrolase, family 28 (InterPro:IPR000743), Pectin lyase…	PREDICTED: photosystem I reaction center subunit N, chloroplastic [Vitis vinifera]
VIT_212s0059g00050		-0.0451866	31.1'	cell.organisation'	(at4g03500 : 353.0) Ankyrin repeat family protein; CONTAINS InterPro DOMAIN/s: Ankyrin repeat-containing domain (InterPro:IPR020683), Ankyrin repeat (InterPro:IPR002110); BEST Arabidopsis thaliana protein match is: Ankyrin repeat family protein (TAIR:AT4G03460.1); Has 38634 Blast hits to 17459 proteins in 653 species: Archae - 49; Bacteria - 2374; Metazoa - 20314; Fungi - 3164; Plants - 3215; Vir…	PREDICTED: protein ACCELERATED CELL DEATH 6 [Vitis vinifera]
VIT_213s0064g00560		-0.0453315	28.1'	DNA.synthesis/chromatin structure'	(loc_os02g47150.1 : 1738.0) no description available & (at3g23890 : 1716.0) Encodes a topoisomerase II that is highly expressed in young seedlings. The protein is localized in the nucleus and gene expression levels are increased in proliferative tissues.; topoisomerase II (TOPII); CONTAINS InterPro DOMAIN/s: DNA topoisomerase, type IIA, subunit A/C-terminal (InterPro:IPR002205), DNA topoisomerase…	PREDICTED: DNA topoisomerase 2 [Vitis vinifera]
VIT_212s0035g01250		-0.0454527	20.1.7'	stress.biotic.PR-proteins'	(at4g27190 : 134.0) NB-ARC domain-containing disease resistance protein; FUNCTIONS IN: nucleoside-triphosphatase activity, nucleotide binding, ATP binding; INVOLVED IN: apoptosis, defense response; LOCATED IN: cellular_component unknown; CONTAINS InterPro DOMAIN/s: ATPase, AAA+ type, core (InterPro:IPR003593), NB-ARC (InterPro:IPR002182), Disease resistance protein (InterPro:IPR000767); BEST Arab…	PREDICTED: disease resistance protein At4g27190 isoform X1 [Vitis vinifera]
VIT_212s0059g02420		-0.0455614	20.2.2'	stress.abiotic.cold'	(at1g05260 : 462.0) Encodes a cold-inducible cationic peroxidase that is involved in the stress response. In response to low temperature, RCI3 transcripts accumulate in the aerial part and in roots of etiolated seedlings but only in roots of light-grown seedlings.; RARE COLD INDUCIBLE GENE 3 (RCI3); FUNCTIONS IN: peroxidase activity; INVOLVED IN: response to desiccation, response to cold, hyperos…	PREDICTED: peroxidase 27 [Vitis vinifera]
VIT_200s0389g00040		-0.0456886	17.3.1.1.5'	hormone metabolism.brassinosteroid.synthesis-degradation.BRs.metabolic regulation'	(loc_os01g43740.1 : 468.0) no description available & (q05047|c72a1_catro : 416.0) Cytochrome P450 72A1 (EC 1.3.3.9) (CYPLXXII) (Secologanin synthase) (SLS) - Catharanthus roseus (Rosy periwinkle) (Madagascar periwinkle) & (at3g14680 : 414.0) putative cytochrome P450; "cytochrome P450, family 72, subfamily A, polypeptide 14" (CYP72A14); FUNCTIONS IN: electron carrier activity, monooxygenase activ…	PREDICTED: cytochrome P450 CYP72A219 [Vitis vinifera]
VIT_216s0050g01680		-0.0457497	26.2'	misc.UDP glucosyl and glucoronyl transferases'	(at3g16520 : 417.0) UDP-glucosyl transferase 88A1 (UGT88A1); FUNCTIONS IN: in 6 functions; INVOLVED IN: metabolic process; LOCATED IN: cellular_component unknown; EXPRESSED IN: 22 plant structures; EXPRESSED DURING: 13 growth stages; CONTAINS InterPro DOMAIN/s: UDP-glucuronosyl/UDP-glucosyltransferase (InterPro:IPR002213); BEST Arabidopsis thaliana protein match is: UDP-glucosyl transferase 72B3 …	PREDICTED: UDP-glycosyltransferase 88B1-like [Vitis vinifera]
VIT_201s0127g00850		-0.0457721	10.6.3'	cell wall.degradation.pectate lyases and polygalacturonases'	(at1g70370 : 811.0) polygalacturonase 2 (PG2); FUNCTIONS IN: polygalacturonase activity; INVOLVED IN: biological_process unknown; LOCATED IN: endomembrane system; EXPRESSED IN: 23 plant structures; EXPRESSED DURING: 13 growth stages; CONTAINS InterPro DOMAIN/s: BURP (InterPro:IPR004873); BEST Arabidopsis thaliana protein match is: BURP domain-containing protein (TAIR:AT1G23760.1). & (loc_os08g292…	PREDICTED: polygalacturonase 1 beta-like protein 3 [Vitis vinifera]
VIT_201s0010g03620		-0.045988	1.1.2.1'	PS.lightreaction.photosystem I.LHC-I'	(p13869|cb12_pethy : 479.0) Chlorophyll a-b binding protein, chloroplast precursor (LHCI type II CAB) - Petunia hybrida (Petunia) & (at3g61470 : 449.0) Encodes a component of the light harvesting antenna complex of photosystem I.; photosystem I light harvesting complex gene 2 (LHCA2); FUNCTIONS IN: chlorophyll binding; INVOLVED IN: photosynthesis, light harvesting in photosystem I, photosynthesis…	PREDICTED: chlorophyll a-b binding protein, chloroplastic [Vitis vinifera]
VIT_202s0154g00310		-0.0460086	26.21'	misc.protease inhibitor/seed storage/lipid transfer protein (LTP) family protein'	(at1g62500 : 166.0) Bifunctional inhibitor/lipid-transfer protein/seed storage 2S albumin superfamily protein; FUNCTIONS IN: lipid binding; INVOLVED IN: lipid transport; LOCATED IN: endomembrane system; EXPRESSED IN: 17 plant structures; EXPRESSED DURING: 8 growth stages; CONTAINS InterPro DOMAIN/s: Bifunctional inhibitor/plant lipid transfer protein/seed storage (InterPro:IPR016140), Plant lipid…	PREDICTED: 36.4 kDa proline-rich protein [Vitis vinifera]
VIT_219s0014g00090		-0.046092	26.4'	misc.beta 1,3 glucan hydrolases'	(loc_os01g14140.1 : 156.0) no description available & (at1g78520 : 145.0) Carbohydrate-binding X8 domain superfamily protein; FUNCTIONS IN: molecular_function unknown; INVOLVED IN: biological_process unknown; LOCATED IN: endomembrane system; CONTAINS InterPro DOMAIN/s: X8 (InterPro:IPR012946); BEST Arabidopsis thaliana protein match is: Carbohydrate-binding X8 domain superfamily protein (TAIR:AT2…	PREDICTED: glucan endo-1,3-beta-D-glucosidase [Vitis vinifera]
VIT_206s0004g03130		-0.0461831	27.3.4'	RNA.regulation of transcription.ARF, Auxin Response Factor family'	(at5g60450 : 848.0) Encodes a member of the ARF family of transcription factors which mediate auxin responses. ARF4 appears to have redundant function with ETT(ARF3) in specifying abaxial cell identity.; auxin response factor 4 (ARF4); FUNCTIONS IN: sequence-specific DNA binding transcription factor activity; INVOLVED IN: vegetative phase change, regulation of transcription, DNA-dependent, abaxia…	PREDICTED: auxin response factor 4 [Vitis vinifera]
VIT_212s0142g00240		-0.0462837	33.99'	development.unspecified'	(at2g42840 : 127.0) Encodes a putative extracellular proline-rich protein is exclusively expressed in the L1 layer of vegetative, inflorescence and floral meristems and the protoderm of organ primordia.; protodermal factor 1 (PDF1); Has 74620 Blast hits to 36810 proteins in 1713 species: Archae - 153; Bacteria - 12776; Metazoa - 27126; Fungi - 11565; Plants - 10582; Viruses - 2385; Other Eukaryot…	PREDICTED: protodermal factor 1 [Vitis vinifera]
VIT_206s0080g00920		-0.0463017	1.1.2.2'	PS.lightreaction.photosystem I.PSI polypeptide subunits'	(at1g08380 : 206.0) Encodes subunit O of photosystem I.; photosystem I subunit O (PSAO); FUNCTIONS IN: molecular_function unknown; INVOLVED IN: response to salt stress, photosynthesis, light harvesting in photosystem I; LOCATED IN: thylakoid, photosystem I, chloroplast; EXPRESSED IN: 21 plant structures; EXPRESSED DURING: 13 growth stages; CONTAINS InterPro DOMAIN/s: Photosystem I PsaO (InterPro:…	PREDICTED: photosystem I subunit O [Vitis vinifera]
VIT_214s0108g01020	VviEXPA16	-0.0463831	10.7'	cell wall.modification'	(at1g26770 : 390.0) Encodes an expansin. Naming convention from the Expansin Working Group (Kende et al, Plant Mol Bio). Involved in the formation of nematode-induced syncytia in roots of Arabidopsis thaliana.; expansin A10 (EXPA10); CONTAINS InterPro DOMAIN/s: Pollen allergen, N-terminal (InterPro:IPR014734), Rare lipoprotein A (InterPro:IPR005132), Pollen allergen/expansin, C-terminal (InterPro…	PREDICTED: expansin-A10 [Vitis vinifera]
VIT_209s0002g00450		-0.0465177	29.5.1'	protein.degradation.subtilases'	(at3g14240 : 1199.0) Subtilase family protein; FUNCTIONS IN: identical protein binding, serine-type endopeptidase activity; INVOLVED IN: proteolysis, negative regulation of catalytic activity; LOCATED IN: endomembrane system; EXPRESSED IN: 22 plant structures; EXPRESSED DURING: 13 growth stages; CONTAINS InterPro DOMAIN/s: Protease-associated PA (InterPro:IPR003137), Proteinase inhibitor, propept…	PREDICTED: subtilisin-like protease SBT1.5 [Vitis vinifera]
VIT_211s0016g05830		-0.0465575	35.2'	not assigned.unknown'	no hits & (original description: gene=VIT_211s0016g05830 CDS=1-162)'	Histone H3 [Medicago truncatula]
VIT_200s0179g00340		-0.0466414	28.1.3.2.1'	DNA.synthesis/chromatin structure.histone.core.H2A'	(at3g54560 : 215.0) Encodes HTA11, a histone H2A protein.; histone H2A 11 (HTA11); FUNCTIONS IN: DNA binding; INVOLVED IN: flower development, detection of temperature stimulus, defense response to bacterium; LOCATED IN: nucleus, nucleosome; EXPRESSED IN: 24 plant structures; EXPRESSED DURING: 13 growth stages; CONTAINS InterPro DOMAIN/s: Histone H2A (InterPro:IPR002119), Histone-fold (InterPro:I…	PREDICTED: histone H2A variant 1 [Vitis vinifera]
VIT_201s0011g03450		-0.0467656	26.3.1'	misc.gluco-, galacto- and mannosidases.alpha-galactosidase'	(at1g68560 : 1396.0) Encodes a bifunctional alpha-l-arabinofuranosidase/beta-d-xylosidase that belongs to family 3 of glycoside hydrolases.; alpha-xylosidase 1 (XYL1); FUNCTIONS IN: xyloglucan 1,6-alpha-xylosidase activity, xylan 1,4-beta-xylosidase activity, alpha-N-arabinofuranosidase activity, hydrolase activity, hydrolyzing O-glycosyl compounds; INVOLVED IN: response to cadmium ion, xylan cat…	PREDICTED: alpha-xylosidase 1 [Vitis vinifera]
VIT_203s0038g00150		-0.046836	26.3.2'	misc.gluco-, galacto- and mannosidases.beta-galactosidase'	(at4g36360 : 1321.0) putative beta-galactosidase (BGAL3 gene); beta-galactosidase 3 (BGAL3); FUNCTIONS IN: beta-galactosidase activity; INVOLVED IN: carbohydrate metabolic process; LOCATED IN: endomembrane system; EXPRESSED IN: 23 plant structures; EXPRESSED DURING: 13 growth stages; CONTAINS InterPro DOMAIN/s: Glycoside hydrolase, family 35, conserved site (InterPro:IPR019801), Glycoside hydrola…	PREDICTED: beta-galactosidase 3 isoform X1 [Vitis vinifera]
VIT_215s0048g00550		-0.0469225	27.3.10'	RNA.regulation of transcription.C2C2(Zn) YABBY family'	(at2g45190 : 291.0) Encodes a member of the YABBY family of transcriptional regulators that is involved in abaxial cell type specification in leaves and fruits. YAB1 acts in a non-cell autonomous fashion within the meristem to affect phyllotactic patterning. The non-autonomous effect on the central region of the meristem is mediated through the activity if Lateral Suppressor (LAS).; ABNORMAL FLOR…	PREDICTED: axial regulator YABBY 1 isoform X2 [Vitis vinifera]
VIT_218s0001g06430		-0.0470338	27.3.22'	RNA.regulation of transcription.HB,Homeobox transcription factor family'	(at2g22430 : 207.0) Encodes a homeodomain leucine zipper class I (HD-Zip I) protein that is a target of the protein phosphatase ABI1 and regulates hormone responses in Arabidopsis.; homeobox protein 6 (HB6); FUNCTIONS IN: protein binding, sequence-specific DNA binding, DNA binding, transcription activator activity, sequence-specific DNA binding transcription factor activity; INVOLVED IN: response…	PREDICTED: homeobox-leucine zipper protein ATHB-6 [Vitis vinifera]
VIT_218s0001g10040		-0.0470432	10.5.3'	cell wall.cell wall proteins.LRR'	(at3g19320 : 323.0) Leucine-rich repeat (LRR) family protein; LOCATED IN: endomembrane system; EXPRESSED IN: root; CONTAINS InterPro DOMAIN/s: Leucine-rich repeat (InterPro:IPR001611); BEST Arabidopsis thaliana protein match is: Leucine-rich repeat (LRR) family protein (TAIR:AT1G49750.1); Has 128497 Blast hits to 47794 proteins in 2067 species: Archae - 184; Bacteria - 14728; Metazoa - 28641; Fun…	_LRR-RLK, partial [Vernicia fordii]
VIT_211s0016g03020	VviPME37	-0.047231	10.8.1'	cell wall.pectin*esterases.PME'	(at5g19730 : 595.0) Pectin lyase-like superfamily protein; FUNCTIONS IN: pectinesterase activity; INVOLVED IN: cell wall modification; LOCATED IN: cell wall, plant-type cell wall, cytoplasm; EXPRESSED IN: 17 plant structures; EXPRESSED DURING: 8 growth stages; CONTAINS InterPro DOMAIN/s: Pectinesterase, active site (InterPro:IPR018040), Pectin lyase fold/virulence factor (InterPro:IPR011050), Pec…	PREDICTED: probable pectinesterase 53 [Vitis vinifera]
VIT_217s0000g03930		-0.0473313	26.10'	misc.cytochrome P450'	(at3g26180 : 250.0) putative cytochrome P450; "cytochrome P450, family 71, subfamily B, polypeptide 20" (CYP71B20); FUNCTIONS IN: electron carrier activity, monooxygenase activity, iron ion binding, oxygen binding, heme binding; LOCATED IN: endomembrane system; CONTAINS InterPro DOMAIN/s: Cytochrome P450 (InterPro:IPR001128), Cytochrome P450, E-class, group IV (InterPro:IPR002403), Cytochrome P45…	unnamed protein product [Vitis vinifera]
VIT_219s0014g03970		-0.0473825	30.3'	signalling.calcium'	(loc_os06g46950.1 : 134.0) no description available & (at4g27280 : 131.0) Calcium-binding EF-hand family protein; FUNCTIONS IN: calcium ion binding; INVOLVED IN: response to karrikin; EXPRESSED IN: 23 plant structures; EXPRESSED DURING: 13 growth stages; CONTAINS InterPro DOMAIN/s: EF-Hand 1, calcium-binding site (InterPro:IPR018247), EF-HAND 2 (InterPro:IPR018249), EF-hand-like domain (InterPro:…	PREDICTED: calcium-binding protein PBP1 [Vitis vinifera]
VIT_217s0000g05830		-0.0475119	35.2'	not assigned.unknown'	(loc_os06g38960.2 : 212.0) no description available & (at5g62550 : 191.0) unknown protein; FUNCTIONS IN: molecular_function unknown; INVOLVED IN: biological_process unknown; LOCATED IN: plasma membrane; EXPRESSED IN: 17 plant structures; EXPRESSED DURING: 9 growth stages; Has 14949 Blast hits to 9947 proteins in 971 species: Archae - 43; Bacteria - 3248; Metazoa - 4424; Fungi - 1542; Plants - 562…	PREDICTED: uncharacterized protein LOC100241687 [Vitis vinifera]
VIT_213s0073g00600		-0.0475148	30.2.6'	signalling.receptor kinases.leucine rich repeat VI'	(at3g03770 : 635.0) Leucine-rich repeat protein kinase family protein; FUNCTIONS IN: protein serine/threonine kinase activity, protein kinase activity, ATP binding; INVOLVED IN: transmembrane receptor protein tyrosine kinase signaling pathway, protein amino acid phosphorylation; LOCATED IN: endomembrane system; EXPRESSED IN: 22 plant structures; EXPRESSED DURING: 13 growth stages; CONTAINS InterP…	PREDICTED: probable inactive leucine-rich repeat receptor-like protein kinase At3g03770-like [Vitis vinifera]
VIT_212s0059g00190	VviEXPB2	-0.0475643	10.7'	cell wall.modification'	(at4g28250 : 354.0) putative beta-expansin/allergen protein. Naming convention from the Expansin Working Group (Kende et al, 2004. Plant Mol Bio). Involved in the formation of nematode-induced syncytia in roots of Arabidopsis thaliana.; expansin B3 (EXPB3); INVOLVED IN: response to cyclopentenone, syncytium formation, plant-type cell wall organization, unidimensional cell growth, plant-type cell …	PREDICTED: expansin-B3 isoform X2 [Vitis vinifera]
VIT_214s0030g00660		-0.0477337	13.1.6.1.10'	amino acid metabolism.synthesis.aromatic aa.chorismate.dehydroquinate/shikimate dehydrogenase'	(at3g06350 : 691.0) MATERNAL EFFECT EMBRYO ARREST 32 (MEE32); FUNCTIONS IN: NADP or NADPH binding, 3-dehydroquinate dehydratase activity, shikimate 5-dehydrogenase activity, binding, catalytic activity; INVOLVED IN: embryo development ending in seed dormancy; LOCATED IN: chloroplast stroma, chloroplast; EXPRESSED IN: 23 plant structures; EXPRESSED DURING: 15 growth stages; CONTAINS InterPro DOMAI…	PREDICTED: bifunctional 3-dehydroquinate dehydratase/shikimate dehydrogenase, chloroplastic [Vitis vinifera]
VIT_208s0007g00410	VviMYB91A	-0.047866	27.3.25'	RNA.regulation of transcription.MYB domain transcription factor family'	(at2g37630 : 484.0) Encodes a MYB-domain protein involved in specification of the leaf proximodistal axis. Mutation results in lobed and dissected leaves with a characteristic asymmetry. Homologous to the Antirrhinum PHANTASTICA (PHAN) and maize ROUGH SHEATH2 (RS2) genes Asymmetric placement of auxin response at the distal leaf tip precedes visible asymmetric leaf growth. Acts alongside AXR1 to e…	PREDICTED: transcription factor AS1 [Vitis vinifera]
VIT_206s0004g04640		-0.0478762	35.2'	not assigned.unknown'	no hits & (original description: gene=VIT_206s0004g04640 CDS=70-324)'	PREDICTED: metallothionein-like protein type 2 [Vitis vinifera]
VIT_218s0001g14130		-0.0484358	27.3.11'	RNA.regulation of transcription.C2H2 zinc finger family'	(at1g75710 : 476.0) C2H2-like zinc finger protein; FUNCTIONS IN: sequence-specific DNA binding transcription factor activity, zinc ion binding, nucleic acid binding; LOCATED IN: intracellular; EXPRESSED IN: 22 plant structures; EXPRESSED DURING: 13 growth stages; CONTAINS InterPro DOMAIN/s: Zinc finger, C2H2-like (InterPro:IPR015880), Zinc finger, C2H2-type (InterPro:IPR007087); BEST Arabidopsis …	PREDICTED: uncharacterized protein LOC100250572 [Vitis vinifera]
VIT_211s0016g00290	VviPME6	-0.0485277	10.8.1'	cell wall.pectin*esterases.PME'	(p83948|pme3_citsi : 750.0) Pectinesterase-3 precursor (EC 3.1.1.11) (Pectin methylesterase 3) (PE 3) - Citrus sinensis (Sweet orange) & (at3g14310 : 726.0) encodes a pectin methylesterase, targeted by a cellulose binding protein (CBP) from the parasitic nematode Heterodera schachtii during parasitism.; pectin methylesterase 3 (PME3); FUNCTIONS IN: pectinesterase activity; INVOLVED IN: response t…	PREDICTED: pectinesterase [Vitis vinifera]
VIT_202s0025g01300		-0.0485674	35.2'	not assigned.unknown'	(original description: gene=VIT_202s0025g01300 CDS=168-455)'	PREDICTED: subtilisin-like protease SBT2.5 [Vitis vinifera]
VIT_208s0007g03240		-0.048646	8.3'	TCA / org transformation.carbonic anhydrases'	(at3g52720 : 259.0) Encodes a putative alpha carbonic anhydrase (CAH1) located in the chloroplast stroma. Most chloroplast proteins are encoded by the nuclear genome and imported with the help of sorting signals that are intrinsic parts of the polypeptides. CAH1 takes an alternative route through the secretory pathway, and becomes N-glycosylated before entering the chloroplast.; alpha carbonic an…	PREDICTED: alpha carbonic anhydrase 1, chloroplastic [Vitis vinifera]
VIT_204s0023g01600		-0.0487326	35.2'	not assigned.unknown'	(loc_os09g17600.3 : 419.0) no description available & (at2g25737 : 409.0) Sulfite exporter TauE/SafE family protein; LOCATED IN: endomembrane system, integral to membrane; CONTAINS InterPro DOMAIN/s: Protein of unknown function DUF81 (InterPro:IPR002781); BEST Arabidopsis thaliana protein match is: Sulfite exporter TauE/SafE family protein (TAIR:AT2G36630.1); Has 3417 Blast hits to 2961 proteins …	PREDICTED: uncharacterized protein LOC100253061 [Vitis vinifera]
VIT_209s0002g04080		-0.048771	27.3.40'	RNA.regulation of transcription.Aux/IAA family'	(at4g29080 : 166.0) phytochrome-associated protein 2 (PAP2); phytochrome-associated protein 2 (PAP2); FUNCTIONS IN: sequence-specific DNA binding transcription factor activity; INVOLVED IN: response to auxin stimulus, regulation of translation; LOCATED IN: intracellular, nucleus; EXPRESSED IN: 22 plant structures; EXPRESSED DURING: 13 growth stages; CONTAINS InterPro DOMAIN/s: Aux/IAA-ARF-dimeris…	PREDICTED: auxin-responsive protein IAA27 [Vitis vinifera]
VIT_209s0002g02220		-0.0488325	30.2.18'	signalling.receptor kinases.extensin'	(at5g56890 : 757.0) Protein kinase superfamily protein; FUNCTIONS IN: protein serine/threonine kinase activity, protein kinase activity, kinase activity, ATP binding; INVOLVED IN: protein amino acid phosphorylation; LOCATED IN: plasma membrane; CONTAINS InterPro DOMAIN/s: Protein kinase, ATP binding site (InterPro:IPR017441), Serine/threonine-protein kinase domain (InterPro:IPR002290), Serine-thr…	PREDICTED: receptor-like serine/threonine-protein kinase ALE2 isoform X1 [Vitis vinifera]
VIT_211s0016g01220	VviGER6	-0.0489019	20.2.99'	stress.abiotic.unspecified'	(q9zra4|ab19a_prupe : 328.0) Auxin-binding protein ABP19a precursor - Prunus persica (Peach) & (at5g20630 : 288.0) Encodes a germin-like protein. Its transcripts are more abundant in RNA from leaves collected in the evening, suggesting some kind of circadian regulation.; germin 3 (GER3); INVOLVED IN: response to cold, peptidyl-cysteine S-nitrosylation; LOCATED IN: extracellular matrix, apoplast, …	germin-like protein 6 precursor [Vitis vinifera]
VIT_203s0063g02250	VviPMT5	-0.0489312	34.2'	transport.sugars'	(at3g18830 : 700.0) This gene encodes a plasma membrane-localized polyol/cyclitol/monosaccharide-H+-symporter. The symporter is able to catalyze the energy-dependent membrane passage of a wide range of linear polyols (three to six carbon backbone), of cyclic polyols (<i>myo</i>-inositol), and of numerous monosaccharides, including pyranose ring-forming and furanose ring-forming hexoses and pentos…	PREDICTED: polyol transporter 5 [Vitis vinifera]
VIT_206s0004g06570		-0.0489747	34.12'	transport.metal'	(at3g51860 : 474.0) cation exchanger 3 (CAX3); CONTAINS InterPro DOMAIN/s: Sodium/calcium exchanger membrane region (InterPro:IPR004837), Calcium/proton exchanger superfamily (InterPro:IPR004798), Calcium/proton exchanger (InterPro:IPR004713); BEST Arabidopsis thaliana protein match is: cation exchanger 1 (TAIR:AT2G38170.1); Has 3567 Blast hits to 3405 proteins in 1022 species: Archae - 24; Bacte…	PREDICTED: vacuolar cation/proton exchanger 3 [Vitis vinifera]
VIT_217s0053g00590		-0.0489964	35.2'	not assigned.unknown'	(loc_os03g01980.1 : 197.0) no description available & (at3g17680 : 145.0) Kinase interacting (KIP1-like) family protein; CONTAINS InterPro DOMAIN/s: KIP1-like (InterPro:IPR011684); BEST Arabidopsis thaliana protein match is: Kinase interacting (KIP1-like) family protein (TAIR:AT1G48405.1). & (reliability: 290.0) & (original description: gene=VIT_217s0053g00590 CDS=1-1401)'	PREDICTED: kinase-interacting family protein [Vitis vinifera]
VIT_211s0016g05840		-0.0490051	26.21'	misc.protease inhibitor/seed storage/lipid transfer protein (LTP) family protein'	(loc_os06g43600.1 : 160.0) no description available & (at2g10940 : 156.0) Bifunctional inhibitor/lipid-transfer protein/seed storage 2S albumin superfamily protein; FUNCTIONS IN: lipid binding; INVOLVED IN: lipid transport; LOCATED IN: chloroplast thylakoid membrane, apoplast, chloroplast, membrane; EXPRESSED IN: 21 plant structures; EXPRESSED DURING: 13 growth stages; CONTAINS InterPro DOMAIN/s:…	PREDICTED: 36.4 kDa proline-rich protein [Solanum pennellii]
VIT_207s0031g01680		-0.0490161	26.10'	misc.cytochrome P450'	(at4g39490 : 577.0) member of CYP96A; "cytochrome P450, family 96, subfamily A, polypeptide 10" (CYP96A10); FUNCTIONS IN: electron carrier activity, monooxygenase activity, iron ion binding, heme binding; INVOLVED IN: oxidation reduction; LOCATED IN: endomembrane system; EXPRESSED IN: 6 plant structures; EXPRESSED DURING: 4 anthesis, C globular stage; CONTAINS InterPro DOMAIN/s: Cytochrome P450 (…	PREDICTED: alkane hydroxylase MAH1 [Vitis vinifera]
VIT_212s0055g01110		-0.0492334	1.1.1.1'	PS.lightreaction.photosystem II.LHC-II'	(p36494|cb4_spiol : 400.0) Chlorophyll a-b binding protein CP24, chloroplast precursor - Spinacia oleracea (Spinach) & (at1g15820 : 387.0) Lhcb6 protein (Lhcb6), light harvesting complex of photosystem II.; light harvesting complex photosystem II subunit 6 (LHCB6); FUNCTIONS IN: chlorophyll binding; INVOLVED IN: photosynthesis, nonphotochemical quenching; LOCATED IN: in 7 components; EXPRESSED IN…	PREDICTED: chlorophyll a-b binding protein CP24 10A, chloroplastic [Vitis vinifera]
VIT_211s0037g00570		-0.049257	16.2'	secondary metabolism.phenylpropanoids'	(at2g19070 : 469.0) encodes a protein whose sequence is similar to anthranilate N-hydroxycinnamoyl/benzoyltransferase from Dianthus caryophyllus (gi:2239091); spermidine hydroxycinnamoyl transferase (SHT); CONTAINS InterPro DOMAIN/s: Transferase (InterPro:IPR003480); BEST Arabidopsis thaliana protein match is: hydroxycinnamoyl-CoA shikimate/quinate hydroxycinnamoyl transferase (TAIR:AT5G48930.1);…	PREDICTED: spermidine hydroxycinnamoyl transferase-like [Vitis vinifera]
VIT_200s0480g00070		-0.0493639	35.2'	not assigned.unknown'	(original description: gene=VIT_200s0480g00070 CDS=413-568)'	polyphenol oxidase [Vitis vinifera]
VIT_201s0011g05200		-0.0493909	11.3'	lipid metabolism.Phospholipid synthesis'	(at1g73600 : 785.0) S-adenosyl-L-methionine-dependent methyltransferases superfamily protein; FUNCTIONS IN: methyltransferase activity, phosphoethanolamine N-methyltransferase activity; INVOLVED IN: metabolic process; EXPRESSED IN: guard cell; CONTAINS InterPro DOMAIN/s: Methyltransferase type 11 (InterPro:IPR013216); BEST Arabidopsis thaliana protein match is: S-adenosyl-L-methionine-dependent m…	PREDICTED: phosphoethanolamine N-methyltransferase 3 isoform X2 [Vitis vinifera]
VIT_204s0023g02230		-0.0494044	17.7.1.10'	hormone metabolism.jasmonate.synthesis-degradation.jasmonate-O-methyltransferase'	(at1g19640 : 337.0) Encodes a S-adenosyl-L-methionine:jasmonic acid carboxyl methyltransferase that catalyzes the formation of methyljasmonate from jasmonic acid. Its expression is induced in response to wounding or methyljasmonate treatment.; jasmonic acid carboxyl methyltransferase (JMT); CONTAINS InterPro DOMAIN/s: SAM dependent carboxyl methyltransferase (InterPro:IPR005299); BEST Arabidopsis…	PREDICTED: salicylate carboxymethyltransferase isoform X1 [Vitis vinifera]
VIT_212s0028g00320		-0.0494117	1.1.1.1'	PS.lightreaction.photosystem II.LHC-II'	(p12333|cb2a_spiol : 484.0) Chlorophyll a-b binding protein, chloroplast precursor (LHCII type I CAB) (LHCP) - Spinacia oleracea (Spinach) & (loc_os01g41710.1 : 461.0) no description available & (at2g34430 : 460.0) Photosystem II type I chlorophyll a/b-binding protein; light-harvesting chlorophyll-protein complex II subunit B1 (LHB1B1); FUNCTIONS IN: chlorophyll binding; INVOLVED IN: photosynthes…	PREDICTED: chlorophyll a-b binding protein of LHCII type 1 [Vitis vinifera]
VIT_204s0044g00190		-0.0494508	16.2.1.10'	secondary metabolism.phenylpropanoids.lignin biosynthesis.CAD'	(o82515|mtdh_medsa : 551.0) Probable mannitol dehydrogenase (EC 1.1.1.255) (NAD-dependent mannitol dehydrogenase) - Medicago sativa (Alfalfa) & (at4g39330 : 542.0) cinnamyl alcohol dehydrogenase 9 (CAD9); FUNCTIONS IN: oxidoreductase activity, zinc ion binding; INVOLVED IN: oxidation reduction; LOCATED IN: apoplast; EXPRESSED IN: 25 plant structures; EXPRESSED DURING: 15 growth stages; CONTAINS I…	PREDICTED: probable mannitol dehydrogenase [Vitis vinifera]
VIT_216s0022g02170		-0.0497066	10.6.2'	cell wall.degradation.mannan-xylose-arabinose-fucose'	(loc_os09g34920.1 : 582.0) no description available & (at2g28100 : 504.0) Encodes a protein with &#945;-fucosidase activity. The activity was assessed on 2'-fucosyl-lactitol. AtFUC1 was not able to act on XXFG substrates, at least when heterologously expressed in <i>Pichia pastoris</i>. The enzyme has been postulated to act on fucosylated substrates other than xyloglucan oligosaccharides. was sho…	PREDICTED: alpha-L-fucosidase 1-like [Vitis vinifera]
VIT_214s0083g01100		-0.0498421	10.5.5'	cell wall.cell wall proteins.RGP'	(q8ru27|uptg2_soltu : 676.0) Alpha-1,4-glucan-protein synthase [UDP-forming] 2 (EC 2.4.1.112) (UDP-glucose:protein transglucosylase 2) (UPTG 2) - Solanum tuberosum (Potato) & (loc_os07g41360.1 : 676.0) no description available & (at3g08900 : 660.0) Encodes a reversible autoglycosylated protein peripherally associated with cell membranes. Highly expressed in roots ans suspension-cultured cells.; r…	PREDICTED: UDP-arabinopyranose mutase 3 [Vitis vinifera]
VIT_212s0028g03350	VviSPB1	-0.0500124	33.3'	development.squamosa promoter binding like (SPL)'	(at1g53160 : 152.0) Encodes a member of the SPL (squamosa-promoter binding protein-like)gene family, a novel gene family encoding DNA binding proteins and putative transcription factors. Contains the SBP-box, which encodes the SBP-domain, required and sufficient for interaction with DNA. It is involved in regulation of flowering and vegetative phase change. Its temporal expression is regulated by…	PREDICTED: squamosa promoter-binding protein 1 isoform X2 [Vitis vinifera]
VIT_211s0103g00190		-0.0501927	11.9.3.4'	lipid metabolism.lipid degradation.lysophospholipases.phospholipase A2'	(at2g06925 : 231.0) Encodes a secretory phospholipase A2 enzyme, which specifically hydrolyzes the sn-2 position of phospholipids. The enzyme has a preference towards linoleoyl acyl chain over palmitoyl acyl chain. It also has a slight preference for phosphatidylcholine over phosphatidylethanolamine.; PLA2-ALPHA; FUNCTIONS IN: phospholipase A2 activity; INVOLVED IN: phospholipid metabolic process…	PREDICTED: phospholipase A2-alpha isoform X2 [Theobroma cacao]
VIT_218s0001g06580		-0.0503	26.19'	misc.plastocyanin-like'	(q41001|bcp_pea : 155.0) Blue copper protein precursor - Pisum sativum (Garden pea) & (loc_os06g11490.1 : 148.0) no description available & (at1g22480 : 138.0) Cupredoxin superfamily protein; FUNCTIONS IN: electron carrier activity, copper ion binding; LOCATED IN: anchored to membrane; EXPRESSED IN: shoot apex, inflorescence meristem, embryo, flower, seed; EXPRESSED DURING: F mature embryo stage,…	PREDICTED: blue copper protein [Vitis vinifera]
VIT_213s0019g01830		-0.0504312	30.3'	signalling.calcium'	(at5g13460 : 287.0) IQ-domain 11 (IQD11); FUNCTIONS IN: calmodulin binding; INVOLVED IN: biological_process unknown; LOCATED IN: plasma membrane; EXPRESSED IN: 22 plant structures; EXPRESSED DURING: 13 growth stages; CONTAINS InterPro DOMAIN/s: IQ calmodulin-binding region (InterPro:IPR000048); BEST Arabidopsis thaliana protein match is: IQ-domain 12 (TAIR:AT5G03960.1); Has 1807 Blast hits to 180…	PREDICTED: protein IQ-DOMAIN 14 isoform X1 [Vitis vinifera]
VIT_200s0238g00020		-0.0506238	35.2'	not assigned.unknown'	(at1g33800 : 349.0) Protein of unknown function (DUF579); FUNCTIONS IN: molecular_function unknown; INVOLVED IN: biological_process unknown; LOCATED IN: endomembrane system; EXPRESSED IN: 20 plant structures; EXPRESSED DURING: 12 growth stages; CONTAINS InterPro DOMAIN/s: Protein of unknown function DUF579 (InterPro:IPR021148), Conserved hypothetical protein CHP01627 (InterPro:IPR006514); BEST Ar…	PREDICTED: glucuronoxylan 4-O-methyltransferase 3 [Vitis vinifera]
VIT_209s0002g04240		-0.0509071	35.2'	not assigned.unknown'	(at2g25737 : 454.0) Sulfite exporter TauE/SafE family protein; LOCATED IN: endomembrane system, integral to membrane; CONTAINS InterPro DOMAIN/s: Protein of unknown function DUF81 (InterPro:IPR002781); BEST Arabidopsis thaliana protein match is: Sulfite exporter TauE/SafE family protein (TAIR:AT2G36630.1); Has 3417 Blast hits to 2961 proteins in 724 species: Archae - 129; Bacteria - 1927; Metazoa…	PREDICTED: uncharacterized protein LOC100266912 [Vitis vinifera]
VIT_219s0015g00490		-0.0513239	35.2'	not assigned.unknown'	no hits & (original description: gene=VIT_219s0015g00490 CDS=206-874)'	PREDICTED: sodium/potassium/calcium exchanger 1 [Populus euphratica]
VIT_201s0011g02960	VviLAR1	-0.0516037	16.8.5.1'	secondary metabolism.flavonoids.isoflavones.isoflavone reductase'	(loc_os03g15360.1 : 397.0) no description available & (p52579|ifrh_tobac : 255.0) Isoflavone reductase homolog A622 (EC 1.3.1.-) - Nicotiana tabacum (Common tobacco) & (at1g75290 : 228.0) encodes a protein whose sequence is similar to an isoflavone reductase; NAD(P)-binding Rossmann-fold superfamily protein; FUNCTIONS IN: oxidoreductase activity, acting on NADH or NADPH; INVOLVED IN: metabolic pr…	leucoanthocyanidin reductase 1 [Vitis vinifera]
VIT_204s0008g01970	VviER	-0.051614	30.2.13'	signalling.receptor kinases.leucine rich repeat XIII'	(at2g26330 : 1404.0) Homologous to receptor protein kinases. Involved in specification of organs originating from the shoot apical meristem. Contains a cytoplasmic protein kinase catalytic domain, a transmembrane region, and an extracellular leucine-rich repeat. ER has been identified as a quantitative trait locus for transpiration efficiency by influencing epidermal and mesophyll development, st…	PREDICTED: LRR receptor-like serine/threonine-protein kinase ERECTA [Vitis vinifera]
VIT_203s0091g01290		-0.0516797	29.5.5'	protein.degradation.serine protease'	(at3g10450 : 432.0) serine carboxypeptidase-like 7 (SCPL7); FUNCTIONS IN: serine-type carboxypeptidase activity; INVOLVED IN: proteolysis; EXPRESSED IN: 18 plant structures; EXPRESSED DURING: 11 growth stages; CONTAINS InterPro DOMAIN/s: Peptidase S10, serine carboxypeptidase (InterPro:IPR001563); BEST Arabidopsis thaliana protein match is: serine carboxypeptidase-like 2 (TAIR:AT1G73300.1); Has 3…	PREDICTED: serine carboxypeptidase-like 7 [Vitis vinifera]
VIT_201s0011g03210		-0.05184	29.5.4'	protein.degradation.aspartate protease'	(at1g25510 : 568.0) Eukaryotic aspartyl protease family protein; FUNCTIONS IN: aspartic-type endopeptidase activity; INVOLVED IN: proteolysis; LOCATED IN: endomembrane system; EXPRESSED IN: 13 plant structures; EXPRESSED DURING: 6 growth stages; CONTAINS InterPro DOMAIN/s: Peptidase aspartic (InterPro:IPR021109), Peptidase aspartic, catalytic (InterPro:IPR009007), Peptidase A1 (InterPro:IPR001461…	PREDICTED: protein ASPARTIC PROTEASE IN GUARD CELL 1 [Vitis vinifera]
VIT_203s0110g00360		-0.0522937	35.2'	not assigned.unknown'	no hits & (original description: gene=VIT_203s0110g00360 CDS=89-469)'	PREDICTED: copper transporter 3 [Vitis vinifera]
VIT_215s0021g02300	VviSPB8	-0.0523883	33.3'	development.squamosa promoter binding like (SPL)'	(at1g02065 : 270.0) Encodes an SBP-box gene, a member of the SPL gene family. Mutants are affected in micro- and megasporogenesis, trichome formation on sepals, and stamen filament elongation.; squamosa promoter binding protein-like 8 (SPL8); CONTAINS InterPro DOMAIN/s: Transcription factor, SBP-box (InterPro:IPR004333); BEST Arabidopsis thaliana protein match is: squamosa promoter binding protei…	PREDICTED: squamosa promoter-binding-like protein 8 [Vitis vinifera]
VIT_211s0016g01320	VviMYBPA2	-0.0524388	16.5.1.2.1'	secondary metabolism.sulfur-containing.glucosinolates.regulation.aliphatic'	(loc_os03g29614.1 : 209.0) no description available & (p10290|mybc_maize : 197.0) Anthocyanin regulatory C1 protein - Zea mays (Maize) & (at5g35550 : 193.0) TT2 encodes a R2R3 MYB domain putative transcription factor that acts as a key determinant in the proanthocyanidin accumulation of developing seed. It is thought that a ternary complex composed of TT2, TT8 and TTG1 is necessary for correct ex…	uncharacterized protein LOC100264512 [Vitis vinifera]
VIT_206s0004g05870		-0.052679	31.1.1.2'	cell.organisation.cytoskeleton.mikrotubuli'	(at5g62700 : 829.0) encodes tubulin beta-2/beta-3 chain; tubulin beta chain 3 (TUB3); FUNCTIONS IN: structural molecule activity, GTP binding, GTPase activity; INVOLVED IN: response to cold; LOCATED IN: tubulin complex, cell wall; EXPRESSED IN: cultured cell, seed; CONTAINS InterPro DOMAIN/s: Beta tubulin (InterPro:IPR002453), Tubulin (InterPro:IPR000217), Tubulin/FtsZ, GTPase domain (InterPro:IP…	PREDICTED: tubulin beta-2 chain [Vitis vinifera]
VIT_212s0134g00160		-0.053284	10.7'	cell wall.modification'	(at4g03210 : 449.0) encodes a member of xyloglucan endotransglucosylase/hydrolases (XTHs) that catalyze the cleavage and molecular grafting of xyloglucan chains function in loosening and rearrangement of the cell wall. Gene is expressed in shoot apex region, flower buds, flower stalks and internodes bearing flowers.; xyloglucan endotransglucosylase/hydrolase 9 (XTH9); FUNCTIONS IN: hydrolase acti…	PREDICTED: xyloglucan endotransglucosylase/hydrolase protein 9 [Vitis vinifera]
VIT_207s0151g00340		-0.0537267	34.6'	transport.sulphate'	(at3g51895 : 962.0) Encodes a sulfate transporter.; sulfate transporter 3;1 (SULTR3;1); FUNCTIONS IN: secondary active sulfate transmembrane transporter activity, transporter activity, sulfate transmembrane transporter activity; INVOLVED IN: sulfate transport, transport, transmembrane transport; LOCATED IN: integral to membrane, membrane; EXPRESSED IN: 24 plant structures; EXPRESSED DURING: 15 gr…	PREDICTED: sulfate transporter 3.1 [Vitis vinifera]
VIT_201s0011g04080		-0.0537495	29.5.11.4.2'	protein.degradation.ubiquitin.E3.RING'	(loc_os01g49770.1 : 147.0) no description available & (at1g17970 : 140.0) RING/U-box superfamily protein; FUNCTIONS IN: zinc ion binding; EXPRESSED IN: 20 plant structures; EXPRESSED DURING: 13 growth stages; CONTAINS InterPro DOMAIN/s: Zinc finger, RING-type (InterPro:IPR001841), Zinc finger, C3HC4 RING-type (InterPro:IPR018957); BEST Arabidopsis thaliana protein match is: RING/U-box superfamily…	PREDICTED: uncharacterized protein LOC100252628 isoform X1 [Vitis vinifera]
VIT_207s0130g00030		-0.053785	20.1'	stress.biotic'	(q07502|srp_soybn : 94.7) 8.4 kDa sulfur-rich protein precursor (SE60 protein) (Probable proteinase inhibitor P322) - Glycine max (Soybean) & (at5g63660 : 87.0) Predicted to encode a PR (pathogenesis-related) protein. Belongs to the plant defensin (PDF) family with the following members: At1g75830/PDF1.1, At5g44420/PDF1.2a, At2g26020/PDF1.2b, At5g44430/PDF1.2c, At2g26010/PDF1.3, At1g19610/PDF1.4,…	PREDICTED: defensin-like protein 1 isoform X2 [Vitis vinifera]
VIT_210s0116g00560	VviPPO	-0.0538224	35.2'	not assigned.unknown'	(original description: gene=VIT_210s0116g00560 CDS=17-1411)'	polyphenol oxidase [Vitis vinifera]
VIT_204s0008g03950		-0.0538455	20.2.3'	stress.abiotic.drought/salt'	(at5g25610 : 326.0) responsive to dehydration 22 (RD22) mediated by ABA; RESPONSIVE TO DESSICATION 22 (RD22); FUNCTIONS IN: nutrient reservoir activity; INVOLVED IN: response to desiccation, response to salt stress, response to abscisic acid stimulus; LOCATED IN: endomembrane system; EXPRESSED IN: 21 plant structures; EXPRESSED DURING: 13 growth stages; CONTAINS InterPro DOMAIN/s: BURP (InterPro:…	rd22-c protein precursor [Vitis vinifera]
VIT_200s0361g00040	VviANR	-0.0539948	16.8.1.2'	secondary metabolism.flavonoids.anthocyanins.anthocyanidin reductase'	(at1g61720 : 442.0) Negative regulator of flavonoid biosynthesis, mutants accumulate flavonoid pigments in their seed coat, putative oxidoreductase. It is thought that a ternary complex composed of TT2, TT8 and TTG1 is necessary for correct expression of BAN in seed endothelium.; BANYULS (BAN); FUNCTIONS IN: oxidoreductase activity, anthocyanidin reductase activity; INVOLVED IN: negative regulati…	ANRPN_VITVI RecName: Full=Anthocyanidin reductase ((2S)-flavan-3-ol-forming); Short=VvANR
VIT_207s0104g01830		-0.0540923	26.9'	misc.glutathione S transferases'	(p46440|gstf2_tobac : 197.0) Glutathione S-transferase APIC (EC 2.5.1.18) (GST class-phi) - Nicotiana tabacum (Common tobacco) & (at2g47730 : 183.0) Encodes glutathione transferase belonging to the phi class of GSTs. Naming convention according to Wagner et al. (2002).; glutathione S-transferase phi 8 (GSTF8); FUNCTIONS IN: glutathione transferase activity, glutathione binding; INVOLVED IN: in 8 …	PREDICTED: glutathione S-transferase [Vitis vinifera]
VIT_200s0499g00020		-0.0542195	35.2'	not assigned.unknown'	(at5g16250 : 256.0) unknown protein; BEST Arabidopsis thaliana protein match is: unknown protein (TAIR:AT3G02640.1); Has 1807 Blast hits to 1807 proteins in 277 species: Archae - 0; Bacteria - 0; Metazoa - 736; Fungi - 347; Plants - 385; Viruses - 0; Other Eukaryotes - 339 (source: NCBI BLink). & (loc_os04g41900.1 : 167.0) no description available & (reliability: 512.0) & (original description: g…	PREDICTED: uncharacterized protein LOC100267455 [Vitis vinifera]
VIT_203s0038g01830		-0.0543919	10.5.2'	cell wall.cell wall proteins.proline rich proteins'	(at4g38770 : 157.0) Encodes one of four proline-rich proteins in Arabidopsis which are predicted to localize to the cell wall. Transcripts are most abundant in aerial organs of the plant.; proline-rich protein 4 (PRP4); CONTAINS InterPro DOMAIN/s: Pollen Ole e 1 allergen/extensin (InterPro:IPR006041); BEST Arabidopsis thaliana protein match is: proline-rich protein 2 (TAIR:AT2G21140.1); Has 14247…	PREDICTED: proline-rich protein 4 [Vitis vinifera]
VIT_203s0091g00040	VviGT1	-0.0546491	26.2'	misc.UDP glucosyl and glucoronyl transferases'	(at4g15480 : 552.0) Encodes a protein that might have sinapic acid:UDP-glucose glucosyltransferase activity.; UGT84A1; CONTAINS InterPro DOMAIN/s: UDP-glucuronosyl/UDP-glucosyltransferase (InterPro:IPR002213); BEST Arabidopsis thaliana protein match is: UDP-Glycosyltransferase superfamily protein (TAIR:AT4G15490.1); Has 7986 Blast hits to 7909 proteins in 477 species: Archae - 0; Bacteria - 354; …	PREDICTED: limonoid UDP-glucosyltransferase [Vitis vinifera]
VIT_211s0016g03640		-0.0548036	30.5'	signalling.G-proteins'	(at4g28950 : 351.0) A member of ROP GTPase gene family.; RHO-related protein from plants 9 (ROP9); FUNCTIONS IN: GTP binding; INVOLVED IN: protein transport, small GTPase mediated signal transduction; LOCATED IN: plasma membrane; EXPRESSED IN: 16 plant structures; EXPRESSED DURING: 11 growth stages; CONTAINS InterPro DOMAIN/s: Ras GTPase (InterPro:IPR001806), Small GTP-binding protein (InterPro:I…	PREDICTED: rac-like GTP-binding protein ARAC7 isoform X1 [Nicotiana sylvestris]
VIT_211s0052g01650		-0.0548614	20.1'	stress.biotic'	(at4g25780 : 231.0) CAP (Cysteine-rich secretory proteins, Antigen 5, and Pathogenesis-related 1 protein) superfamily protein; FUNCTIONS IN: molecular_function unknown; INVOLVED IN: biological_process unknown; LOCATED IN: endomembrane system, extracellular region; EXPRESSED IN: 14 plant structures; EXPRESSED DURING: 11 growth stages; CONTAINS InterPro DOMAIN/s: Allergen V5/Tpx-1 related, conserve…	PREDICTED: pathogenesis-related protein PR-1 [Vitis vinifera]
VIT_213s0064g01660		-0.0552213	26.3'	misc.gluco-, galacto- and mannosidases'	(loc_os04g39900.1 : 565.0) no description available & (at2g44480 : 554.0) beta glucosidase 17 (BGLU17); FUNCTIONS IN: cation binding, hydrolase activity, hydrolyzing O-glycosyl compounds, catalytic activity; INVOLVED IN: carbohydrate metabolic process; EXPRESSED IN: stem, hypocotyl, sepal, male gametophyte, root; EXPRESSED DURING: 4 anthesis; CONTAINS InterPro DOMAIN/s: Glycoside hydrolase, famil…	PREDICTED: beta-glucosidase 13 [Vitis vinifera]
VIT_219s0014g03660		-0.05561	1.1.1.1'	PS.lightreaction.photosystem II.LHC-II'	(at5g54270 : 484.0) Lhcb3 protein is a component of the main light harvesting chlorophyll a/b-protein complex of Photosystem II (LHC II).; light-harvesting chlorophyll B-binding protein 3 (LHCB3); FUNCTIONS IN: structural molecule activity; INVOLVED IN: photosynthesis; LOCATED IN: light-harvesting complex, thylakoid, chloroplast thylakoid membrane, chloroplast; EXPRESSED IN: 24 plant structures; …	PREDICTED: chlorophyll a-b binding protein 13, chloroplastic [Vitis vinifera]
VIT_207s0005g05180		-0.055663	35.2'	not assigned.unknown'	no hits & (original description: gene=VIT_207s0005g05180 CDS=50-427)'	PREDICTED: glycine-rich protein 5 [Vitis vinifera]
VIT_214s0060g00330		-0.0556947	29.5.4'	protein.degradation.aspartate protease'	(q42456|aspr1_orysa : 609.0) Aspartic proteinase oryzasin-1 precursor (EC 3.4.23.-) - Oryza sativa (Rice) & (loc_os05g49200.2 : 609.0) no description available & (at1g11910 : 605.0) Encodes an aspartic proteinase that forms a heterodimer and is stable over a broad pH range (ph 3-8).; aspartic proteinase A1 (APA1); FUNCTIONS IN: endopeptidase activity; INVOLVED IN: proteolysis, response to salt st…	PREDICTED: aspartic proteinase A1 isoform X2 [Vitis vinifera]
VIT_211s0016g01020		-0.0557331	16.8.3.3'	secondary metabolism.flavonoids.dihydroflavonols.flavonoid 3''-monooxygenase'	(loc_os09g26960.1 : 661.0) no description available & (q9sbq9|f3ph_pethy : 412.0) Flavonoid 3'-monooxygenase (EC 1.14.13.21) (Flavonoid 3'-hydroxylase) (Cytochrome P450 75B2) - Petunia hybrida (Petunia) & (at5g07990 : 404.0) Required for flavonoid 3' hydroxylase activity.; TRANSPARENT TESTA 7 (TT7); CONTAINS InterPro DOMAIN/s: Cytochrome P450 (InterPro:IPR001128), Cytochrome P450, E-class, group …	PREDICTED: flavonoid 3'-monooxygenase [Vitis vinifera]
VIT_202s0154g00320		-0.0559113	26.21'	misc.protease inhibitor/seed storage/lipid transfer protein (LTP) family protein'	(at2g45180 : 116.0) Bifunctional inhibitor/lipid-transfer protein/seed storage 2S albumin superfamily protein; FUNCTIONS IN: lipid binding; INVOLVED IN: lipid transport; LOCATED IN: chloroplast thylakoid membrane; EXPRESSED IN: 22 plant structures; EXPRESSED DURING: 13 growth stages; CONTAINS InterPro DOMAIN/s: Bifunctional inhibitor/plant lipid transfer protein/seed storage (InterPro:IPR016140),…	PREDICTED: 14 kDa proline-rich protein DC2.15 [Vitis vinifera]
VIT_207s0031g02550		-0.0561634	34.16'	transport.ABC transporters and multidrug resistance systems'	(at2g13610 : 822.0) ABC-2 type transporter family protein; FUNCTIONS IN: ATPase activity, coupled to transmembrane movement of substances; LOCATED IN: membrane; EXPRESSED IN: 22 plant structures; EXPRESSED DURING: 13 growth stages; CONTAINS InterPro DOMAIN/s: ATPase, AAA+ type, core (InterPro:IPR003593), ABC transporter-like (InterPro:IPR003439), ABC-2 type transporter (InterPro:IPR013525), ABC t…	PREDICTED: ABC transporter G family member 5 [Vitis vinifera]
VIT_209s0002g03140		-0.0569948	26.28'	misc.GDSL-motif lipase'	(at3g16370 : 484.0) GDSL-like Lipase/Acylhydrolase superfamily protein; FUNCTIONS IN: hydrolase activity, acting on ester bonds, carboxylesterase activity; INVOLVED IN: lipid metabolic process; LOCATED IN: apoplast; EXPRESSED IN: 22 plant structures; EXPRESSED DURING: 14 growth stages; CONTAINS InterPro DOMAIN/s: Lipase, GDSL (InterPro:IPR001087); BEST Arabidopsis thaliana protein match is: GDSL-…	PREDICTED: GDSL esterase/lipase APG [Vitis vinifera]
VIT_201s0127g00400	VviPG10	-0.0570074	10.6.3'	cell wall.degradation.pectate lyases and polygalacturonases'	(at1g60590 : 634.0) Pectin lyase-like superfamily protein; FUNCTIONS IN: polygalacturonase activity; INVOLVED IN: carbohydrate metabolic process; EXPRESSED IN: 20 plant structures; EXPRESSED DURING: 10 growth stages; CONTAINS InterPro DOMAIN/s: Pectin lyase fold/virulence factor (InterPro:IPR011050), Pectin lyase fold (InterPro:IPR012334), Glycoside hydrolase, family 28 (InterPro:IPR000743), Para…	PREDICTED: polygalacturonase At1g48100 [Vitis vinifera]
VIT_215s0048g00370		-0.0572119	1.3.8'	PS.calvin cycle.transketolase'	(q43848|tktc_soltu : 1127.0) Transketolase, chloroplast precursor (EC 2.2.1.1) (TK) - Solanum tuberosum (Potato) & (loc_os06g04270.1 : 1122.0) no description available & (at2g45290 : 1115.0) Transketolase; FUNCTIONS IN: catalytic activity, transketolase activity; INVOLVED IN: response to cadmium ion; LOCATED IN: chloroplast stroma, chloroplast; EXPRESSED IN: 25 plant structures; EXPRESSED DURING:…	PREDICTED: transketolase, chloroplastic [Vitis vinifera]
VIT_206s0061g00730		-0.0576415	34.19.2'	transport.Major Intrinsic Proteins.TIP'	(at4g01470 : 362.0) Encodes AtTIP1;3, functions as water and urea channels in pollen.; tonoplast intrinsic protein 1;3 (TIP1;3); FUNCTIONS IN: water channel activity, urea transmembrane transporter activity; INVOLVED IN: transport, urea transport, water transport; LOCATED IN: integral to membrane, membrane; EXPRESSED IN: 10 plant structures; EXPRESSED DURING: L mature pollen stage, M germinated p…	PREDICTED: aquaporin TIP1-1 [Vitis vinifera]
VIT_201s0127g00870		-0.0581998	10.6.3'	cell wall.degradation.pectate lyases and polygalacturonases'	(at1g23760 : 816.0) Encodes aromatic rich glycoprotein JP630.; JP630; CONTAINS InterPro DOMAIN/s: BURP (InterPro:IPR004873); BEST Arabidopsis thaliana protein match is: polygalacturonase 2 (TAIR:AT1G70370.2); Has 1783 Blast hits to 1423 proteins in 248 species: Archae - 0; Bacteria - 362; Metazoa - 287; Fungi - 197; Plants - 556; Viruses - 4; Other Eukaryotes - 377 (source: NCBI BLink). & (loc_os…	PREDICTED: polygalacturonase 1 beta-like protein 1 [Vitis vinifera]
VIT_204s0008g04160		-0.0589086	20.2.3'	stress.abiotic.drought/salt'	(at5g25610 : 294.0) responsive to dehydration 22 (RD22) mediated by ABA; RESPONSIVE TO DESSICATION 22 (RD22); FUNCTIONS IN: nutrient reservoir activity; INVOLVED IN: response to desiccation, response to salt stress, response to abscisic acid stimulus; LOCATED IN: endomembrane system; EXPRESSED IN: 21 plant structures; EXPRESSED DURING: 13 growth stages; CONTAINS InterPro DOMAIN/s: BURP (InterPro:…	PREDICTED: BURP domain protein RD22-like isoform X1 [Vitis vinifera]
VIT_216s0022g02200		-0.059445	29.5.1'	protein.degradation.subtilases'	(at5g51750 : 1067.0) subtilase 1.3 (SBT1.3); FUNCTIONS IN: identical protein binding, serine-type endopeptidase activity; INVOLVED IN: proteolysis, negative regulation of catalytic activity; LOCATED IN: apoplast; EXPRESSED IN: 26 plant structures; EXPRESSED DURING: 13 growth stages; CONTAINS InterPro DOMAIN/s: Protease-associated PA (InterPro:IPR003137), Proteinase inhibitor, propeptide (InterPro…	PREDICTED: subtilisin-like protease SBT1.3 [Vitis vinifera]
VIT_215s0046g02000	VviPG23	-0.0599248	10.6.3'	cell wall.degradation.pectate lyases and polygalacturonases'	(at3g61490 : 681.0) Pectin lyase-like superfamily protein; FUNCTIONS IN: polygalacturonase activity; INVOLVED IN: carbohydrate metabolic process; LOCATED IN: endomembrane system; EXPRESSED IN: 22 plant structures; EXPRESSED DURING: 14 growth stages; CONTAINS InterPro DOMAIN/s: Pectin lyase fold/virulence factor (InterPro:IPR011050), Glycoside hydrolase, family 28 (InterPro:IPR000743), Pectin lyas…	PGLR_VITVI RecName: Full=Probable polygalacturonase; Short=PG; AltName: Full=Pectinase
VIT_201s0026g00570		-0.0604036	20.2.99'	stress.abiotic.unspecified'	(at1g24020 : 183.0) MLP-like protein 423 (MLP423); INVOLVED IN: response to biotic stimulus, defense response; EXPRESSED IN: 22 plant structures; EXPRESSED DURING: 14 growth stages; CONTAINS InterPro DOMAIN/s: Bet v I allergen (InterPro:IPR000916); BEST Arabidopsis thaliana protein match is: MLP-like protein 28 (TAIR:AT1G70830.3). & (loc_os04g39150.1 : 179.0) no description available & (ipr000916…	PREDICTED: MLP-like protein 423 [Vitis vinifera]
VIT_219s0014g04900		-0.0616404	16.1.5'	secondary metabolism.isoprenoids.terpenoids'	(p93665|dcs1_goshi : 600.0) (+)-delta-cadinene synthase (EC 4.2.3.13) (D-cadinene synthase) - Gossypium hirsutum (Upland cotton) & (at5g23960 : 441.0) Encodes a sesquiterpene synthase involved in generating all of the group A sesquiterpenes found in the Arabidopsis floral volatile blend. Strongly expressed in the stigma.; terpene synthase 21 (TPS21); CONTAINS InterPro DOMAIN/s: Terpene synthase, …	unnamed protein product, partial [Vitis vinifera]
VIT_218s0001g07340		-0.0616569	27.3.99'	RNA.regulation of transcription.unclassified'	(at1g09750 : 480.0) Eukaryotic aspartyl protease family protein; FUNCTIONS IN: aspartic-type endopeptidase activity; INVOLVED IN: proteolysis; LOCATED IN: apoplast, cell wall, plant-type cell wall; EXPRESSED IN: 22 plant structures; EXPRESSED DURING: 14 growth stages; CONTAINS InterPro DOMAIN/s: Peptidase aspartic (InterPro:IPR021109), Peptidase aspartic, catalytic (InterPro:IPR009007), Peptidase…	PREDICTED: aspartyl protease AED3 [Vitis vinifera]
VIT_214s0108g00440		-0.0618886	31.1.1.2'	cell.organisation.cytoskeleton.mikrotubuli'	(q6vaf9|tba4_goshi : 834.0) Tubulin alpha-4 chain (Alpha-4 tubulin) - Gossypium hirsutum (Upland cotton) & (at1g50010 : 829.0) Encodes alpha-2,4 tubulin. TUA2 and TUA4 encode identical proteins.; tubulin alpha-2 chain (TUA2); FUNCTIONS IN: structural constituent of cytoskeleton; INVOLVED IN: microtubule-based process, response to salt stress; LOCATED IN: tubulin complex, cytosol, cell wall, membr…	PREDICTED: tubulin alpha chain [Vitis vinifera]
VIT_204s0043g00620		-0.0618949	26.28'	misc.GDSL-motif lipase'	(at4g28780 : 160.0) GDSL-like Lipase/Acylhydrolase superfamily protein; FUNCTIONS IN: hydrolase activity, acting on ester bonds, carboxylesterase activity; INVOLVED IN: lipid metabolic process; LOCATED IN: endomembrane system; EXPRESSED IN: 17 plant structures; EXPRESSED DURING: 13 growth stages; CONTAINS InterPro DOMAIN/s: Lipase, GDSL (InterPro:IPR001087); BEST Arabidopsis thaliana protein matc…	PREDICTED: GDSL esterase/lipase At5g33370 [Vitis vinifera]
VIT_214s0083g00260		-0.0632438	35.2'	not assigned.unknown'	no hits & (original description: gene=VIT_214s0083g00260 CDS=30-374)'	unnamed protein product, partial [Vitis vinifera]
VIT_218s0001g06690	VviT6ODM	-0.0635964	26.7'	misc.oxidases - copper, flavone etc'	(at2g36690 : 223.0) 2-oxoglutarate (2OG) and Fe(II)-dependent oxygenase superfamily protein; FUNCTIONS IN: oxidoreductase activity, acting on paired donors, with incorporation or reduction of molecular oxygen, 2-oxoglutarate as one donor, and incorporation of one atom each of oxygen into both donors, oxidoreductase activity; INVOLVED IN: biosynthetic process; LOCATED IN: cellular_component unknow…	PREDICTED: protein DOWNY MILDEW RESISTANCE 6 [Vitis vinifera]
VIT_205s0020g00420	VviPG13	-0.0640407	10.6.3'	cell wall.degradation.pectate lyases and polygalacturonases'	(at1g48100 : 676.0) Pectin lyase-like superfamily protein; FUNCTIONS IN: polygalacturonase activity; INVOLVED IN: carbohydrate metabolic process; EXPRESSED IN: 19 plant structures; EXPRESSED DURING: 10 growth stages; CONTAINS InterPro DOMAIN/s: Pectin lyase fold/virulence factor (InterPro:IPR011050), Pectin lyase fold (InterPro:IPR012334), Glycoside hydrolase, family 28 (InterPro:IPR000743), Para…	PREDICTED: polygalacturonase At1g48100 [Vitis vinifera]
VIT_205s0020g04220		-0.0644052	30.3'	signalling.calcium'	(at3g22910 : 1302.0) ATPase E1-E2 type family protein / haloacid dehalogenase-like hydrolase family protein; FUNCTIONS IN: calcium-transporting ATPase activity, calmodulin binding; INVOLVED IN: cation transport, calcium ion transport, metabolic process, ATP biosynthetic process; LOCATED IN: membrane; EXPRESSED IN: 12 plant structures; EXPRESSED DURING: LP.04 four leaves visible, 4 anthesis, C glo…	PREDICTED: putative calcium-transporting ATPase 13, plasma membrane-type [Vitis vinifera]
VIT_206s0080g00760		-0.0668387	35.2'	not assigned.unknown'	(at5g22430 : 137.0) Pollen Ole e 1 allergen and extensin family protein; CONTAINS InterPro DOMAIN/s: Pollen Ole e 1 allergen/extensin (InterPro:IPR006041); BEST Arabidopsis thaliana protein match is: Pollen Ole e 1 allergen and extensin family protein (TAIR:AT2G27385.3); Has 30201 Blast hits to 17322 proteins in 780 species: Archae - 12; Bacteria - 1396; Metazoa - 17338; Fungi - 3422; Plants - 50…	PREDICTED: uncharacterized protein LOC100258720 [Vitis vinifera]
VIT_213s0084g00820		-0.06701	27.3.67'	RNA.regulation of transcription.putative transcription regulator'	(at5g07030 : 525.0) Eukaryotic aspartyl protease family protein; FUNCTIONS IN: aspartic-type endopeptidase activity; INVOLVED IN: proteolysis; LOCATED IN: cell wall, plant-type cell wall; EXPRESSED IN: 23 plant structures; EXPRESSED DURING: 13 growth stages; CONTAINS InterPro DOMAIN/s: Peptidase aspartic, catalytic (InterPro:IPR009007), Peptidase aspartic (InterPro:IPR021109), Peptidase A1 (Inter…	PREDICTED: aspartyl protease AED3 [Vitis vinifera]
VIT_217s0000g02470		-0.0670343	20.1'	stress.biotic'	(at1g18250 : 399.0) encodes a thaumatin-like protein; ATLP-1; INVOLVED IN: response to other organism; LOCATED IN: endomembrane system; EXPRESSED IN: 19 plant structures; EXPRESSED DURING: 13 growth stages; CONTAINS InterPro DOMAIN/s: Thaumatin, conserved site (InterPro:IPR017949), Thaumatin, pathogenesis-related (InterPro:IPR001938); BEST Arabidopsis thaliana protein match is: Pathogenesis-relat…	PREDICTED: thaumatin-like protein [Vitis vinifera]
VIT_200s0333g00050		-0.0670863	26.21'	misc.protease inhibitor/seed storage/lipid transfer protein (LTP) family protein'	(at5g48485 : 92.8) encodes a putative apoplastic lipid transfer protein that is involved in systemic acquired resistance. Mutants in this gene exhibit wild-type local resistance to avirulent and virulent Pseudomonas syringae, but pathogenesis-related gene expression is abolished in uninoculated distant leaves and fail to develop SAR to virulent Pseudomonas or Peronospora parasitica.; DEFECTIVE IN…	unknown [Lotus japonicus]
VIT_206s0004g07680		-0.0691616	33.99'	development.unspecified'	(loc_os05g39800.1 : 383.0) no description available & (at2g30300 : 355.0) Major facilitator superfamily protein; FUNCTIONS IN: molecular_function unknown; INVOLVED IN: biological_process unknown; LOCATED IN: endomembrane system; EXPRESSED IN: stem, sperm cell; CONTAINS InterPro DOMAIN/s: Nodulin-like (InterPro:IPR010658), Major facilitator superfamily, general substrate transporter (InterPro:IPR0…	PREDICTED: protein NUCLEAR FUSION DEFECTIVE 4 [Vitis vinifera]
VIT_210s0003g02900		-0.0715354	1.1.1.1'	PS.lightreaction.photosystem II.LHC-II'	(p27495|cb24_tobac : 499.0) Chlorophyll a-b binding protein 40, chloroplast precursor (LHCII type I CAB-40) (LHCP) - Nicotiana tabacum (Common tobacco) & (loc_os01g52240.1 : 478.0) no description available & (at1g29930 : 474.0) Subunit of light-harvesting complex II (LHCII),which absorbs light and transfers energy to the photosynthetic reaction center.; chlorophyll A/B binding protein 1 (CAB1); F…	PREDICTED: chlorophyll a-b binding protein of LHCII type 1 [Vitis vinifera]
VIT_201s0026g00350		-0.0717204	35.2'	not assigned.unknown'	(at1g60060 : 418.0) Serine/threonine-protein kinase WNK (With No Lysine)-related; BEST Arabidopsis thaliana protein match is: Serine/threonine-protein kinase WNK (With No Lysine)-related (TAIR:AT5G53900.2); Has 3565 Blast hits to 2565 proteins in 80 species: Archae - 0; Bacteria - 3; Metazoa - 15; Fungi - 88; Plants - 227; Viruses - 0; Other Eukaryotes - 3232 (source: NCBI BLink). & (loc_os06g127…	PREDICTED: uncharacterized protein LOC100258629 [Vitis vinifera]
VIT_212s0059g01830		-0.0764451	35.2'	not assigned.unknown'	no hits & (original description: gene=VIT_212s0059g01830 CDS=36-404)'	PREDICTED: putative cell wall protein [Vitis vinifera]

## Sheet: Table S6
Table S6: Top 500 genes influencing principal component PC2
V2 Grape-ID (gene):	Symbol:	Main actors PC2:	MapMan bin:	MapMan name:	MapMan description:	Refseq:
VIT_207s0005g00830		0.115553	29.5.1'	protein.degradation.subtilases'	(at3g14240 : 691.0) Subtilase family protein; FUNCTIONS IN: identical protein binding, serine-type endopeptidase activity; INVOLVED IN: proteolysis, negative regulation of catalytic activity; LOCATED IN: endomembrane system; EXPRESSED IN: 22 plant structures; EXPRESSED DURING: 13 growth stages; CONTAINS InterPro DOMAIN/s: Protease-associated PA (InterPro:IPR003137), Proteinase inhibitor, propepti…	PREDICTED: subtilisin-like protease SBT1.5 [Nelumbo nucifera]
VIT_209s0054g00690		0.115378	29.3.4.3'	protein.targeting.secretory pathway.vacuole'	(p49043|vpe_citsi : 563.0) Vacuolar-processing enzyme precursor (EC 3.4.22.-) (VPE) - Citrus sinensis (Sweet orange) & (loc_os01g37910.1 : 543.0) no description available & (at4g32940 : 542.0) Encodes a vacuolar processing enzyme belonging to a novel group of cysteine proteinases that is expressed in vegetative organs and is upregulated in association with various types of cell death and under st…	PREDICTED: vacuolar-processing enzyme [Vitis vinifera]
VIT_219s0027g01810		0.109604	10.8.99'	cell wall.pectin*esterases.misc'	(at3g12880 : 85.5) Plant invertase/pectin methylesterase inhibitor superfamily protein; FUNCTIONS IN: enzyme inhibitor activity, pectinesterase inhibitor activity, pectinesterase activity; INVOLVED IN: biological_process unknown; LOCATED IN: endomembrane system; CONTAINS InterPro DOMAIN/s: Pectinesterase inhibitor (InterPro:IPR006501); BEST Arabidopsis thaliana protein match is: Plant invertase/p…	PREDICTED: pectinesterase inhibitor [Populus euphratica]
VIT_213s0019g01520		0.0995747	35.2'	not assigned.unknown'	no hits & (original description: gene=VIT_213s0019g01520 CDS=39-365)'	unnamed protein product, partial [Vitis vinifera]
VIT_218s0122g00420		0.0839037	16.10'	secondary metabolism.simple phenols'	(at5g48100 : 624.0) Encodes a protein that is similar to laccase-like polyphenol oxidases. Involved in lignin and flavonoids biosynthesis. It has four conserved copper binding domains. Expressed in developing testa, where it colocalizes with the flavonoid end products proanthocyanidins and flavonols. Mutant plants exhibited a delay in developmentally determined browning of the testa, characterize…	PREDICTED: laccase-15 [Vitis vinifera]
VIT_202s0154g00320		0.0814641	26.21'	misc.protease inhibitor/seed storage/lipid transfer protein (LTP) family protein'	(at2g45180 : 116.0) Bifunctional inhibitor/lipid-transfer protein/seed storage 2S albumin superfamily protein; FUNCTIONS IN: lipid binding; INVOLVED IN: lipid transport; LOCATED IN: chloroplast thylakoid membrane; EXPRESSED IN: 22 plant structures; EXPRESSED DURING: 13 growth stages; CONTAINS InterPro DOMAIN/s: Bifunctional inhibitor/plant lipid transfer protein/seed storage (InterPro:IPR016140),…	PREDICTED: 14 kDa proline-rich protein DC2.15 [Vitis vinifera]
VIT_203s0038g03130		0.0782358	26.7'	misc.oxidases - copper, flavone etc'	(loc_os04g14690.1 : 454.0) no description available & (at1g19250 : 320.0) FMO1 is required for full expression of TIR-NB-LRRÃ±conditioned resistance to avirulent pathogens and for basal resistance to invasive virulent pathogens. Functions in an EDS1-regulated but SA-independent mechanism that promotes resistance and cell death at pathogen infection sites.; flavin-dependent monooxygenase 1 (FMO1);…	PREDICTED: probable flavin-containing monooxygenase 1 [Vitis vinifera]
VIT_200s0253g00080		0.0778309	35.1'	not assigned.no ontology'	(at3g50440 : 280.0) Encodes a protein shown to have methyl jasmonate esterase activity in vitro. This protein does not act on methyl IAA, MeSA, MeGA4, or MEGA9 in vitro.; methyl esterase 10 (MES10); CONTAINS InterPro DOMAIN/s: Alpha/beta hydrolase fold-1 (InterPro:IPR000073); BEST Arabidopsis thaliana protein match is: methyl esterase 1 (TAIR:AT2G23620.1); Has 1602 Blast hits to 1600 proteins in …	PREDICTED: methylesterase 10 isoform X2 [Vitis vinifera]
VIT_208s0007g00690		0.0769458	16.10'	secondary metabolism.simple phenols'	(at5g60020 : 861.0) putative laccase, a member of laccase family of genes (17 members in Arabidopsis).; laccase 17 (LAC17); FUNCTIONS IN: laccase activity; INVOLVED IN: oxidation reduction, lignin catabolic process; LOCATED IN: endomembrane system, apoplast; EXPRESSED IN: 14 plant structures; EXPRESSED DURING: LP.04 four leaves visible, 4 anthesis, C globular stage, petal differentiation and expa…	PREDICTED: laccase-17 [Vitis vinifera]
VIT_214s0030g00340		0.076682	34.2'	transport.sugars'	(at3g05150 : 547.0) Major facilitator superfamily protein; FUNCTIONS IN: carbohydrate transmembrane transporter activity, sugar:hydrogen symporter activity; INVOLVED IN: transport, transmembrane transport; LOCATED IN: nucleus, membrane; EXPRESSED IN: 12 plant structures; EXPRESSED DURING: L mature pollen stage, M germinated pollen stage, 4 anthesis, petal differentiation and expansion stage; CONT…	putative ERD6-like transporter [Vitis vinifera]
VIT_218s0041g01880	VviMADS5	0.0751332	27.3.24'	RNA.regulation of transcription.MADS box transcription factor family'	(at4g09960 : 332.0) a MADS box transcription factor expressed in the carpel and ovules; SEEDSTICK (STK); FUNCTIONS IN: protein binding, sequence-specific DNA binding transcription factor activity; INVOLVED IN: regulation of transcription, DNA-dependent, ovule development, carpel development; LOCATED IN: nucleus; EXPRESSED IN: 11 plant structures; EXPRESSED DURING: 4 anthesis, C globular stage, pe…	PREDICTED: MADS-box protein 5 isoform X1 [Vitis vinifera]
VIT_201s0011g05150		0.0748189	20.1'	stress.biotic'	(at1g70830 : 166.0) MLP-like protein 28 (MLP28); FUNCTIONS IN: molecular_function unknown; INVOLVED IN: response to biotic stimulus, defense response; LOCATED IN: cellular_component unknown; EXPRESSED IN: 22 plant structures; EXPRESSED DURING: 14 growth stages; CONTAINS InterPro DOMAIN/s: Bet v I allergen (InterPro:IPR000916); BEST Arabidopsis thaliana protein match is: MLP-like protein 34 (TAIR:…	PREDICTED: MLP-like protein 34 [Vitis vinifera]
VIT_213s0123g00024		0.0732846	16.1.5'	secondary metabolism.isoprenoids.terpenoids'	(at4g16730 : 270.0) In the Col ecotype, no functional protein is encoded at this locus due to the presence of a two-base (AT) insertion 184 nucleotides downstream of the start codon leading to a frame shift and premature translational termination. However, in the Ws ecotype, a functional terpene synthase that localizes to the chloroplast is encoded at this locus. It can catalyze the synthesis of …	PREDICTED: (-)-alpha-terpineol synthase [Vitis vinifera]
VIT_206s0004g07680		0.0702571	33.99'	development.unspecified'	(loc_os05g39800.1 : 383.0) no description available & (at2g30300 : 355.0) Major facilitator superfamily protein; FUNCTIONS IN: molecular_function unknown; INVOLVED IN: biological_process unknown; LOCATED IN: endomembrane system; EXPRESSED IN: stem, sperm cell; CONTAINS InterPro DOMAIN/s: Nodulin-like (InterPro:IPR010658), Major facilitator superfamily, general substrate transporter (InterPro:IPR0…	PREDICTED: protein NUCLEAR FUSION DEFECTIVE 4 [Vitis vinifera]
VIT_218s0001g13200		0.0701494	17.4.1'	hormone metabolism.cytokinin.synthesis-degradation'	(at1g75450 : 771.0) This gene used to be called AtCKX6. It encodes a protein whose sequence is similar to cytokinin oxidase/dehydrogenase, which catalyzes the degradation of cytokinins.; cytokinin oxidase 5 (CKX5); CONTAINS InterPro DOMAIN/s: Cytokinin dehydrogenase 1, FAD/cytokinin binding domain (InterPro:IPR015345), FAD-binding, type 2 (InterPro:IPR016166), Oxygen oxidoreductase covalent FAD-b…	PREDICTED: cytokinin dehydrogenase 5 [Vitis vinifera]
VIT_215s0046g01560		0.069297	20.2.1'	stress.abiotic.heat'	(at2g46240 : 178.0) A member of Arabidopsis BAG (Bcl-2-associated athanogene) proteins, plant homologs of mammalian regulators of apoptosis. Expression of BAG6 in leaves was strongly induced by heat stress. Knockout mutants exhibited enhanced susceptibility to fungal pathogen Botrytis cinerea. Plant BAG proteins are multi-functional and remarkably similar to their animal counterparts, as they reg…	PREDICTED: BAG family molecular chaperone regulator 6 isoform X1 [Vitis vinifera]
VIT_206s0004g05770		0.0686902	20.2.1'	stress.abiotic.heat'	(p02519|hsp11_soybn : 152.0) 17.3 kDa class I heat shock protein (HSP 17.3) - Glycine max (Soybean) & (at2g29500 : 145.0) HSP20-like chaperones superfamily protein; CONTAINS InterPro DOMAIN/s: Heat shock protein Hsp20 (InterPro:IPR002068), HSP20-like chaperone (InterPro:IPR008978); BEST Arabidopsis thaliana protein match is: HSP20-like chaperones superfamily protein (TAIR:AT1G07400.1); Has 6873 B…	PREDICTED: class I heat shock protein [Vitis vinifera]
VIT_209s0002g05280		0.0679819	17.6.1'	hormone metabolism.gibberelin.synthesis-degradation'	(at1g52820 : 488.0) 2-oxoglutarate (2OG) and Fe(II)-dependent oxygenase superfamily protein; FUNCTIONS IN: oxidoreductase activity; EXPRESSED IN: root; CONTAINS InterPro DOMAIN/s: Oxoglutarate/iron-dependent oxygenase (InterPro:IPR005123); BEST Arabidopsis thaliana protein match is: 2-oxoglutarate (2OG) and Fe(II)-dependent oxygenase superfamily protein (TAIR:AT4G03070.1); Has 7837 Blast hits to …	PREDICTED: probable 2-oxoglutarate-dependent dioxygenase AOP1 [Vitis vinifera]
VIT_212s0028g02010		0.0674382	20.2.2'	stress.abiotic.cold'	(loc_os01g42810.1 : 346.0) no description available & (at5g06700 : 295.0) Encodes a member of the TBL (TRICHOME BIREFRINGENCE-LIKE) gene family containing a plant-specific DUF231 (domain of unknown function) domain. TBL gene family has 46 members, two of which (TBR/AT5G06700 and TBL3/AT5G01360) have been shown to be involved in the synthesis and deposition of secondary wall cellulose, presumably …	PREDICTED: protein trichome birefringence-like 42 [Vitis vinifera]
VIT_203s0038g04110		0.0672258	27.3.67'	RNA.regulation of transcription.putative transcription regulator'	(at4g35390 : 180.0) AT-hook protein of GA feedback 1 (AGF1); CONTAINS InterPro DOMAIN/s: Protein of unknown function DUF296 (InterPro:IPR005175), Predicted AT-hook DNA-binding (InterPro:IPR014476); BEST Arabidopsis thaliana protein match is: Predicted AT-hook DNA-binding family protein (TAIR:AT1G76500.1); Has 970 Blast hits to 959 proteins in 100 species: Archae - 2; Bacteria - 77; Metazoa - 47; …	PREDICTED: AT-hook motif nuclear-localized protein 25 [Nelumbo nucifera]
VIT_211s0052g01250		0.0664708	10.6.2'	cell wall.degradation.mannan-xylose-arabinose-fucose'	(p35694|bru1_soybn : 402.0) Brassinosteroid-regulated protein BRU1 precursor - Glycine max (Soybean) & (at4g25810 : 390.0) xyloglucan endotransglycosylase-related protein (XTR6); xyloglucan endotransglycosylase 6 (XTR6); FUNCTIONS IN: hydrolase activity, acting on glycosyl bonds, xyloglucan:xyloglucosyl transferase activity, hydrolase activity, hydrolyzing O-glycosyl compounds; INVOLVED IN: carbo…	PREDICTED: xyloglucan endotransglucosylase/hydrolase 2 [Vitis vinifera]
VIT_208s0058g00350		0.0644762	35.1'	not assigned.no ontology'	(at5g01580 : 243.0) thiol reductase in OAS metabolism; OAS HIGH ACCUMULATION 1 (OSH1); FUNCTIONS IN: catalytic activity; INVOLVED IN: biological_process unknown; LOCATED IN: endomembrane system; CONTAINS InterPro DOMAIN/s: Gamma interferon inducible lysosomal thiol reductase GILT (InterPro:IPR004911); BEST Arabidopsis thaliana protein match is: Thioredoxin superfamily protein (TAIR:AT1G07080.1); …	PREDICTED: gamma-interferon-inducible lysosomal thiol reductase [Vitis vinifera]
VIT_202s0025g02600		0.062848	24'	Biodegradation of Xenobiotics'	(at1g14430 : 506.0) glyoxal oxidase-related protein; FUNCTIONS IN: molecular_function unknown; INVOLVED IN: biological_process unknown; LOCATED IN: endomembrane system; CONTAINS InterPro DOMAIN/s: Galactose oxidase/kelch, beta-propeller (InterPro:IPR011043), Galactose oxidase, beta-propeller (InterPro:IPR015916), Immunoglobulin E-set (InterPro:IPR014756), Glyoxal oxidase, N-terminal (InterPro:IPR…	PREDICTED: aldehyde oxidase GLOX [Vitis vinifera]
VIT_210s0003g05755		0.0621146	17.2.3'	hormone metabolism.auxin.induced-regulated-responsive-activated'	(at3g12955 : 82.4) SAUR-like auxin-responsive protein family ; FUNCTIONS IN: molecular_function unknown; INVOLVED IN: response to auxin stimulus; LOCATED IN: mitochondrion; EXPRESSED IN: 6 plant structures; EXPRESSED DURING: petal differentiation and expansion stage, D bilateral stage; CONTAINS InterPro DOMAIN/s: Auxin responsive SAUR protein (InterPro:IPR003676); BEST Arabidopsis thaliana protei…	hypothetical protein VITISV_044423 [Vitis vinifera]
VIT_214s0060g02730	VviGER5	0.0618746	20.2.99'	stress.abiotic.unspecified'	(at5g39190 : 294.0) germin-like protein (GLP2a); germin-like protein 2 (GER2); CONTAINS InterPro DOMAIN/s: Cupin, RmlC-type (InterPro:IPR011051), Cupin 1 (InterPro:IPR006045), RmlC-like jelly roll fold (InterPro:IPR014710), Germin (InterPro:IPR001929), Germin, manganese binding site (InterPro:IPR019780); BEST Arabidopsis thaliana protein match is: RmlC-like cupins superfamily protein (TAIR:AT5G39…	germin-like protein 5 [Vitis vinifera]
VIT_205s0077g01250		0.0617573	20.1'	stress.biotic'	(at3g16920 : 498.0) Encodes a chitinase-like protein expressed predominantly in stems. Mutants accumulate ligning in etiolated hypocotyls.; chitinase-like protein 2 (CTL2); FUNCTIONS IN: chitinase activity; INVOLVED IN: lignin biosynthetic process; EXPRESSED IN: 19 plant structures; EXPRESSED DURING: 4 anthesis, LP.10 ten leaves visible, C globular stage, petal differentiation and expansion stage…	PREDICTED: chitinase-like protein 2 [Vitis vinifera]
VIT_200s0399g00020		0.0615936	35.2'	not assigned.unknown'	(original description: gene=VIT_200s0399g00020 CDS=64-417)'	PREDICTED: non-specific lipid-transfer protein-like [Vitis vinifera]
VIT_211s0037g00530		0.0595849	10.2.1'	cell wall.cellulose synthesis.cellulose synthase'	(at5g17420 : 1765.0) Encodes a xylem-specific cellulose synthase that is phosphorylated on one or more serine residues (on either S185 or one of S180 or S181).; IRREGULAR XYLEM 3 (IRX3); FUNCTIONS IN: cellulose synthase activity; INVOLVED IN: cellulose biosynthetic process, plant-type cell wall biogenesis, secondary cell wall biogenesis, rhamnogalacturonan I side chain metabolic process; LOCATED …	PREDICTED: cellulose synthase A catalytic subunit 7 [UDP-forming] [Vitis vinifera]
VIT_202s0154g00310		0.0581693	26.21'	misc.protease inhibitor/seed storage/lipid transfer protein (LTP) family protein'	(at1g62500 : 166.0) Bifunctional inhibitor/lipid-transfer protein/seed storage 2S albumin superfamily protein; FUNCTIONS IN: lipid binding; INVOLVED IN: lipid transport; LOCATED IN: endomembrane system; EXPRESSED IN: 17 plant structures; EXPRESSED DURING: 8 growth stages; CONTAINS InterPro DOMAIN/s: Bifunctional inhibitor/plant lipid transfer protein/seed storage (InterPro:IPR016140), Plant lipid…	PREDICTED: 36.4 kDa proline-rich protein [Vitis vinifera]
VIT_207s0005g04110		0.0572916	10.2.1'	cell wall.cellulose synthesis.cellulose synthase'	(at5g44030 : 1645.0) Encodes a cellulose synthase involved in secondary cell wall biosynthesis. Confers resistance towards bacterial and fungal pathogens, independent of salicylic acid, ethylene and jasmonate signaling.; cellulose synthase A4 (CESA4); FUNCTIONS IN: cellulose synthase activity, transferase activity, transferring glycosyl groups; INVOLVED IN: cellulose biosynthetic process, plant-t…	PREDICTED: cellulose synthase A catalytic subunit 4 [UDP-forming] [Vitis vinifera]
VIT_216s0022g00670		0.0562734	2.2.1.3.3'	major CHO metabolism.degradation.sucrose.invertases.vacuolar'	(p80065|invb_dauca : 786.0) Beta-fructofuranosidase, soluble isoenzyme I precursor (EC 3.2.1.26) (Sucrose hydrolase) (Invertase) (Saccharase) - Daucus carota (Carrot) & (at1g62660 : 674.0) Glycosyl hydrolases family 32 protein; FUNCTIONS IN: hydrolase activity, hydrolyzing O-glycosyl compounds; INVOLVED IN: sucrose catabolic process, using beta-fructofuranosidase, carbohydrate metabolic process; …	PREDICTED: beta-fructofuranosidase, soluble isoenzyme I isoform X1 [Vitis vinifera]
VIT_204s0008g04440		0.0550512	35.2'	not assigned.unknown'	no hits & (original description: gene=VIT_204s0008g04440 CDS=97-357)'	PREDICTED: protein TAP1-like [Erythranthe guttata]
VIT_218s0001g14270		0.0545384	17.6.3'	hormone metabolism.gibberelin.induced-regulated-responsive-activated'	(at1g75750 : 139.0) GA-responsive GAST1 protein homolog regulated by BR and GA antagonistically. Possibly involved in cell elongation based on expression data; GAST1 protein homolog 1 (GASA1); CONTAINS InterPro DOMAIN/s: Gibberellin regulated protein (InterPro:IPR003854); BEST Arabidopsis thaliana protein match is: Gibberellin-regulated family protein (TAIR:AT2G18420.1). & (loc_os05g35690.1 : 107…	PREDICTED: snakin-2 [Vitis vinifera]
VIT_216s0022g02200		0.0531964	29.5.1'	protein.degradation.subtilases'	(at5g51750 : 1067.0) subtilase 1.3 (SBT1.3); FUNCTIONS IN: identical protein binding, serine-type endopeptidase activity; INVOLVED IN: proteolysis, negative regulation of catalytic activity; LOCATED IN: apoplast; EXPRESSED IN: 26 plant structures; EXPRESSED DURING: 13 growth stages; CONTAINS InterPro DOMAIN/s: Protease-associated PA (InterPro:IPR003137), Proteinase inhibitor, propeptide (InterPro…	PREDICTED: subtilisin-like protease SBT1.3 [Vitis vinifera]
VIT_218s0001g13230		0.0526642	26.3.2'	misc.gluco-, galacto- and mannosidases.beta-galactosidase'	(at4g36360 : 1289.0) putative beta-galactosidase (BGAL3 gene); beta-galactosidase 3 (BGAL3); FUNCTIONS IN: beta-galactosidase activity; INVOLVED IN: carbohydrate metabolic process; LOCATED IN: endomembrane system; EXPRESSED IN: 23 plant structures; EXPRESSED DURING: 13 growth stages; CONTAINS InterPro DOMAIN/s: Glycoside hydrolase, family 35, conserved site (InterPro:IPR019801), Glycoside hydrola…	beta-galactosidase BG1-like precursor [Vitis vinifera]
VIT_207s0031g00110		0.0526407	35.2'	not assigned.unknown'	(at5g67210 : 407.0) Protein of unknown function (DUF579); CONTAINS InterPro DOMAIN/s: Protein of unknown function DUF579 (InterPro:IPR021148), Conserved hypothetical protein CHP01627 (InterPro:IPR006514); BEST Arabidopsis thaliana protein match is: Protein of unknown function (DUF579) (TAIR:AT3G50220.1); Has 1807 Blast hits to 1807 proteins in 277 species: Archae - 0; Bacteria - 0; Metazoa - 736;…	PREDICTED: protein IRX15-LIKE [Vitis vinifera]
VIT_218s0001g14260		0.052356	35.2'	not assigned.unknown'	no hits & (original description: gene=VIT_218s0001g14260 CDS=173-199)'	hydroxyphenylacetyl-CoA thioesterase PaaI [Methylobacterium sp. 6HR-1]
VIT_218s0089g01270		0.0507701	20.2.1'	stress.abiotic.heat'	(p30236|hsp41_soybn : 227.0) 22.0 kDa class IV heat shock protein precursor - Glycine max (Soybean) & (at4g10250 : 217.0) Columbia endomembrane-localized small heat shock protein; ATHSP22.0; FUNCTIONS IN: molecular_function unknown; INVOLVED IN: response to heat; LOCATED IN: endomembrane system; EXPRESSED IN: 8 plant structures; EXPRESSED DURING: M germinated pollen stage, 4 anthesis, C globular …	PREDICTED: 22.0 kDa class IV heat shock protein [Vitis vinifera]
VIT_203s0088g00060	VviIFRL2	0.050441	16.8.5.1'	secondary metabolism.flavonoids.isoflavones.isoflavone reductase'	(at1g75280 : 226.0) isoflavone reductase, putative, identical to SP:P52577 Isoflavone reductase homolog P3 (EC 1.3.1.-) {Arabidopsis thaliana}; contains Pfam profile PF02716: isoflavone reductase. Involved in response to oxidative stress.; NmrA-like negative transcriptional regulator family protein; FUNCTIONS IN: binding, catalytic activity; INVOLVED IN: response to oxidative stress, response to …	PREDICTED: eugenol synthase 1 [Vitis vinifera]
VIT_211s0103g00050		0.0499251	34.14'	transport.unspecified cations'	(loc_os02g07830.1 : 348.0) no description available & (at4g10310 : 346.0) encodes a sodium transporter (HKT1) expressed in xylem parenchyma cells. Mutants over-accumulate sodium in shoot tissue and have increased sodium in the xylem sap and reduced sodium in phloem sap and roots.; high-affinity K+ transporter 1 (HKT1); CONTAINS InterPro DOMAIN/s: Potassium transport protein, high-affinity (InterP…	PREDICTED: sodium transporter HKT1 [Vitis vinifera]
VIT_201s0011g02250		0.0497789	34.13'	transport.peptides and oligopeptides'	(at1g65730 : 972.0) Arabidopsis thaliana metal-nicotianamine transporter YSL4; YELLOW STRIPE like 7 (YSL7); FUNCTIONS IN: oligopeptide transporter activity; INVOLVED IN: oligopeptide transport, transmembrane transport; LOCATED IN: plasma membrane; EXPRESSED IN: 10 plant structures; EXPRESSED DURING: 4 anthesis, C globular stage, petal differentiation and expansion stage; CONTAINS InterPro DOMAIN/…	PREDICTED: probable metal-nicotianamine transporter YSL7 [Vitis vinifera]
VIT_203s0110g00370		0.0495866	35.2'	not assigned.unknown'	no hits & (original description: gene=VIT_203s0110g00370 CDS=67-447)'	PREDICTED: copper transporter 3 [Vitis vinifera]
VIT_209s0002g04240		0.0488948	35.2'	not assigned.unknown'	(at2g25737 : 454.0) Sulfite exporter TauE/SafE family protein; LOCATED IN: endomembrane system, integral to membrane; CONTAINS InterPro DOMAIN/s: Protein of unknown function DUF81 (InterPro:IPR002781); BEST Arabidopsis thaliana protein match is: Sulfite exporter TauE/SafE family protein (TAIR:AT2G36630.1); Has 3417 Blast hits to 2961 proteins in 724 species: Archae - 129; Bacteria - 1927; Metazoa…	PREDICTED: uncharacterized protein LOC100266912 [Vitis vinifera]
VIT_210s0003g01560		0.0470985	10.2.1'	cell wall.cellulose synthesis.cellulose synthase'	(at4g18780 : 1593.0) Encodes a member of the cellulose synthase family involved in secondary cell wall biosynthesis. Mutants have abnormal xylem formation, reduced cellulose content, and enhanced drought and osmotic stress tolerance. Mediates resistance towards bacterial pathogens via ABA. Confers resistance towards bacterial and fungal pathogens, independent of salicylic acid, ethylene and jasmo…	AT4G18780
VIT_208s0007g07720		0.0463451	26.10'	misc.cytochrome P450'	(o81973|c93a3_soybn : 488.0) Cytochrome P450 93A3 (EC 1.14.-.-) (P450 CP5) - Glycine max (Soybean) & (at5g06900 : 431.0) member of CYP93D; "cytochrome P450, family 93, subfamily D, polypeptide 1" (CYP93D1); FUNCTIONS IN: electron carrier activity, monooxygenase activity, iron ion binding, oxygen binding, heme binding; INVOLVED IN: oxidation reduction; LOCATED IN: endomembrane system; EXPRESSED IN…	PREDICTED: cytochrome P450 93A3 [Vitis vinifera]
VIT_205s0020g04220		0.0460038	30.3'	signalling.calcium'	(at3g22910 : 1302.0) ATPase E1-E2 type family protein / haloacid dehalogenase-like hydrolase family protein; FUNCTIONS IN: calcium-transporting ATPase activity, calmodulin binding; INVOLVED IN: cation transport, calcium ion transport, metabolic process, ATP biosynthetic process; LOCATED IN: membrane; EXPRESSED IN: 12 plant structures; EXPRESSED DURING: LP.04 four leaves visible, 4 anthesis, C glo…	PREDICTED: putative calcium-transporting ATPase 13, plasma membrane-type [Vitis vinifera]
VIT_210s0003g02110		0.0458332	26.28'	misc.GDSL-motif lipase'	(loc_os01g54470.1 : 374.0) no description available & (at1g29670 : 356.0) GDSL-like Lipase/Acylhydrolase superfamily protein; FUNCTIONS IN: hydrolase activity, acting on ester bonds, carboxylesterase activity; INVOLVED IN: lipid metabolic process; LOCATED IN: apoplast, cell wall, chloroplast; EXPRESSED IN: 23 plant structures; EXPRESSED DURING: 14 growth stages; CONTAINS InterPro DOMAIN/s: Lipase…	PREDICTED: GDSL esterase/lipase At1g29670 isoform X1 [Vitis vinifera]
VIT_218s0122g00980		0.0456214	26.4'	misc.beta 1,3 glucan hydrolases'	(loc_os03g46660.1 : 350.0) no description available & (at4g29360 : 338.0) O-Glycosyl hydrolases family 17 protein; FUNCTIONS IN: cation binding, hydrolase activity, hydrolyzing O-glycosyl compounds, catalytic activity; INVOLVED IN: carbohydrate metabolic process; LOCATED IN: anchored to plasma membrane, anchored to membrane; EXPRESSED IN: 19 plant structures; EXPRESSED DURING: 11 growth stages; C…	PREDICTED: glucan endo-1,3-beta-glucosidase 12 [Vitis vinifera]
VIT_215s0045g01490		0.0448813	26.6'	misc.O-methyl transferases'	(o22309|7omt9_medsa : 322.0) Isoflavone-7-O-methyltransferase 9 (EC 2.1.1.150) (Isoflavone-O-methyltransferase 9) (7 IOMT-9) - Medicago sativa (Alfalfa) & (loc_os12g25490.1 : 300.0) no description available & (at4g35160 : 222.0) O-methyltransferase family protein; FUNCTIONS IN: methyltransferase activity, O-methyltransferase activity, protein dimerization activity; LOCATED IN: cytosol; CONTAINS I…	PREDICTED: trans-resveratrol di-O-methyltransferase-like [Vitis vinifera]
VIT_210s0003g02450		0.0446185	16.8.4'	secondary metabolism.flavonoids.flavonols'	(at1g17020 : 437.0) Encodes a novel member of the Fe(II)/ascorbate oxidase gene family; senescence-related gene.; senescence-related gene 1 (SRG1); CONTAINS InterPro DOMAIN/s: Oxoglutarate/iron-dependent oxygenase (InterPro:IPR005123); BEST Arabidopsis thaliana protein match is: 2-oxoglutarate (2OG) and Fe(II)-dependent oxygenase superfamily protein (TAIR:AT1G17010.1); Has 8560 Blast hits to 8517…	PREDICTED: protein SRG1 [Vitis vinifera]
VIT_205s0062g01260		0.0441723	35.2'	not assigned.unknown'	no hits & (original description: gene=VIT_205s0062g01260 CDS=1-345)'	PREDICTED: putative lipid-transfer protein DIR1 [Vitis vinifera]
VIT_213s0019g00750		0.0439797	31.1'	cell.organisation'	(at2g38750 : 317.0) Annexins are a family of calcium dependent membrane binding proteins though to be involved in Golgi mediated secretion. This is one of four annexins identified in Arabidopsis.; annexin 4 (ANNAT4); FUNCTIONS IN: calcium-dependent phospholipid binding, calcium ion binding; INVOLVED IN: in 6 processes; LOCATED IN: cell surface; EXPRESSED IN: 21 plant structures; EXPRESSED DURING:…	PREDICTED: annexin D4 [Vitis vinifera]
VIT_218s0164g00100		0.043505	16.10'	secondary metabolism.simple phenols'	(at5g09360 : 645.0) putative laccase, a member of laccase family of genes (17 members in Arabidopsis).; laccase 14 (LAC14); FUNCTIONS IN: laccase activity; INVOLVED IN: oxidation reduction, lignin catabolic process; LOCATED IN: endomembrane system, apoplast; EXPRESSED IN: central cell, fruit; CONTAINS InterPro DOMAIN/s: Multicopper oxidase, type 3 (InterPro:IPR011707), Laccase (InterPro:IPR017761…	PREDICTED: laccase-14 [Vitis vinifera]
VIT_210s0003g02960		0.042668	26.4'	misc.beta 1,3 glucan hydrolases'	(at1g78520 : 132.0) Carbohydrate-binding X8 domain superfamily protein; FUNCTIONS IN: molecular_function unknown; INVOLVED IN: biological_process unknown; LOCATED IN: endomembrane system; CONTAINS InterPro DOMAIN/s: X8 (InterPro:IPR012946); BEST Arabidopsis thaliana protein match is: Carbohydrate-binding X8 domain superfamily protein (TAIR:AT2G43670.1); Has 1475 Blast hits to 1425 proteins in 40 …	PREDICTED: glucan endo-1,3-beta-glucosidase [Vitis vinifera]
VIT_201s0011g00590		0.0420483	2.2.2.6'	major CHO metabolism.degradation.starch.transporter'	(p11869|tpt_spiol : 434.0) Triose phosphate/phosphate translocator, chloroplast precursor (cTPT) (p36) (E29) - Spinacia oleracea (Spinach) & (loc_os01g13770.1 : 432.0) no description available & (at5g46110 : 420.0) mutant has Altered acclimation responses; Chloroplast Triose Phosphate Translocator; ACCLIMATION OF PHOTOSYNTHESIS TO ENVIRONMENT 2 (APE2); FUNCTIONS IN: antiporter activity; INVOLVED …	PREDICTED: triose phosphate/phosphate translocator, chloroplastic-like [Vitis vinifera]
VIT_219s0014g02740	VviGRIP24	0.0414442	15.2'	metal handling.binding, chelation and storage'	(p43389|mt3_actch : 100.0) Metallothionein-like protein type 3 PKIWI503 - Actinidia chinensis (Kiwi) (Yangtao) & (at3g15353 : 90.9) metallothionein, binds to and detoxifies excess copper and other metals, limiting oxidative damage; metallothionein 3 (MT3); FUNCTIONS IN: copper ion binding; INVOLVED IN: cellular copper ion homeostasis; LOCATED IN: cellular_component unknown; EXPRESSED IN: 22 plant…	putative metallothionein-like protein [Vitis vinifera]
VIT_208s0007g07690	VviPGIP	0.0413674	10.6.3'	cell wall.degradation.pectate lyases and polygalacturonases'	(at5g06860 : 388.0) Encodes a polygalacturonase inhibiting protein involved in defense response. PGIPs inhibit the function of cell wall pectin degrading enzymes such as those produced by fungal pathogens. PGIP1 is induced by fungal infection.; polygalacturonase inhibiting protein 1 (PGIP1); FUNCTIONS IN: polygalacturonase inhibitor activity; INVOLVED IN: signal transduction, defense response; LO…	polygalacturonase inhibiting protein [Vitis hybrid cultivar]
VIT_218s0041g00580		0.041235	34.13'	transport.peptides and oligopeptides'	(at1g22540 : 622.0) Major facilitator superfamily protein; FUNCTIONS IN: transporter activity; INVOLVED IN: oligopeptide transport; LOCATED IN: membrane; EXPRESSED IN: 22 plant structures; EXPRESSED DURING: 13 growth stages; CONTAINS InterPro DOMAIN/s: PTR2 family proton/oligopeptide symporter, conserved site (InterPro:IPR018456), Oligopeptide transporter (InterPro:IPR000109), Major facilitator s…	unnamed protein product, partial [Vitis vinifera]
VIT_200s0238g00020		0.0411017	35.2'	not assigned.unknown'	(at1g33800 : 349.0) Protein of unknown function (DUF579); FUNCTIONS IN: molecular_function unknown; INVOLVED IN: biological_process unknown; LOCATED IN: endomembrane system; EXPRESSED IN: 20 plant structures; EXPRESSED DURING: 12 growth stages; CONTAINS InterPro DOMAIN/s: Protein of unknown function DUF579 (InterPro:IPR021148), Conserved hypothetical protein CHP01627 (InterPro:IPR006514); BEST Ar…	PREDICTED: glucuronoxylan 4-O-methyltransferase 3 [Vitis vinifera]
VIT_214s0060g01780		0.0404372	35.2'	not assigned.unknown'	(at1g02816 : 162.0) Protein of unknown function, DUF538; FUNCTIONS IN: molecular_function unknown; INVOLVED IN: biological_process unknown; LOCATED IN: plasma membrane, vacuole; EXPRESSED IN: 25 plant structures; EXPRESSED DURING: 14 growth stages; CONTAINS InterPro DOMAIN/s: Protein of unknown function DUF538 (InterPro:IPR007493); BEST Arabidopsis thaliana protein match is: Protein of unknown fu…	PREDICTED: uncharacterized protein At5g01610 [Vitis vinifera]
VIT_204s0023g01600		0.0397913	35.2'	not assigned.unknown'	(loc_os09g17600.3 : 419.0) no description available & (at2g25737 : 409.0) Sulfite exporter TauE/SafE family protein; LOCATED IN: endomembrane system, integral to membrane; CONTAINS InterPro DOMAIN/s: Protein of unknown function DUF81 (InterPro:IPR002781); BEST Arabidopsis thaliana protein match is: Sulfite exporter TauE/SafE family protein (TAIR:AT2G36630.1); Has 3417 Blast hits to 2961 proteins …	PREDICTED: uncharacterized protein LOC100253061 [Vitis vinifera]
VIT_201s0244g00010	VviCEB1	0.0388429	27.3.6'	RNA.regulation of transcription.bHLH,Basic Helix-Loop-Helix family'	(loc_os08g42470.1 : 158.0) no description available & (at5g50915 : 133.0) basic helix-loop-helix (bHLH) DNA-binding superfamily protein; FUNCTIONS IN: DNA binding, sequence-specific DNA binding transcription factor activity; INVOLVED IN: response to gibberellin stimulus; LOCATED IN: nucleus; EXPRESSED IN: 23 plant structures; EXPRESSED DURING: 13 growth stages; CONTAINS InterPro DOMAIN/s: Helix-l…	PREDICTED: transcription factor bHLH137 [Vitis vinifera]
VIT_201s0011g04080		0.0388029	29.5.11.4.2'	protein.degradation.ubiquitin.E3.RING'	(loc_os01g49770.1 : 147.0) no description available & (at1g17970 : 140.0) RING/U-box superfamily protein; FUNCTIONS IN: zinc ion binding; EXPRESSED IN: 20 plant structures; EXPRESSED DURING: 13 growth stages; CONTAINS InterPro DOMAIN/s: Zinc finger, RING-type (InterPro:IPR001841), Zinc finger, C3HC4 RING-type (InterPro:IPR018957); BEST Arabidopsis thaliana protein match is: RING/U-box superfamily…	PREDICTED: uncharacterized protein LOC100252628 isoform X1 [Vitis vinifera]
VIT_211s0016g03020	VviPME37	0.0370148	10.8.1'	cell wall.pectin*esterases.PME'	(at5g19730 : 595.0) Pectin lyase-like superfamily protein; FUNCTIONS IN: pectinesterase activity; INVOLVED IN: cell wall modification; LOCATED IN: cell wall, plant-type cell wall, cytoplasm; EXPRESSED IN: 17 plant structures; EXPRESSED DURING: 8 growth stages; CONTAINS InterPro DOMAIN/s: Pectinesterase, active site (InterPro:IPR018040), Pectin lyase fold/virulence factor (InterPro:IPR011050), Pec…	PREDICTED: probable pectinesterase 53 [Vitis vinifera]
VIT_211s0103g00190		0.0362516	11.9.3.4'	lipid metabolism.lipid degradation.lysophospholipases.phospholipase A2'	(at2g06925 : 231.0) Encodes a secretory phospholipase A2 enzyme, which specifically hydrolyzes the sn-2 position of phospholipids. The enzyme has a preference towards linoleoyl acyl chain over palmitoyl acyl chain. It also has a slight preference for phosphatidylcholine over phosphatidylethanolamine.; PLA2-ALPHA; FUNCTIONS IN: phospholipase A2 activity; INVOLVED IN: phospholipid metabolic process…	PREDICTED: phospholipase A2-alpha isoform X2 [Theobroma cacao]
VIT_212s0028g01180		0.0354937	11.6'	lipid metabolism.lipid transfer proteins etc'	(p10973|nltpa_ricco : 127.0) Nonspecific lipid-transfer protein A (NS-LTP A) (Phospholipid transfer protein) (PLTP) - Ricinus communis (Castor bean) & (at4g33355 : 103.0) Predicted to encode a PR (pathogenesis-related) protein. Belongs to the lipid transfer protein (PR-14) family with the following members: At2g38540/LTP1, At2g38530/LTP2, At5g59320/LTP3, At5g59310/LTP4, At3g51600/LTP5, At3g08770/…	PREDICTED: non-specific lipid-transfer protein A-like [Vitis vinifera]
VIT_219s0014g00450		0.0351696	35.2'	not assigned.unknown'	(loc_os01g46350.1 : 435.0) no description available & (at1g29050 : 428.0) Encodes a member of the TBL (TRICHOME BIREFRINGENCE-LIKE) gene family containing a plant-specific DUF231 (domain of unknown function) domain. TBL gene family has 46 members, two of which (TBR/AT5G06700 and TBL3/AT5G01360) have been shown to be involved in the synthesis and deposition of secondary wall cellulose, presumably …	PREDICTED: protein trichome birefringence-like 38 [Vitis vinifera]
VIT_212s0059g00590	VviGRIP31	0.0342418	35.2'	not assigned.unknown'	no hits & (original description: gene=VIT_212s0059g00590 CDS=196-738)'	ripening-related protein-like [Vitis vinifera]
VIT_214s0006g02570		0.0339836	35.2'	not assigned.unknown'	no hits & (original description: gene=VIT_214s0006g02570 CDS=1194-1460)'	unnamed protein product, partial [Vitis vinifera]
VIT_201s0011g05190		0.0336446	20.1'	stress.biotic'	(at1g70830 : 170.0) MLP-like protein 28 (MLP28); FUNCTIONS IN: molecular_function unknown; INVOLVED IN: response to biotic stimulus, defense response; LOCATED IN: cellular_component unknown; EXPRESSED IN: 22 plant structures; EXPRESSED DURING: 14 growth stages; CONTAINS InterPro DOMAIN/s: Bet v I allergen (InterPro:IPR000916); BEST Arabidopsis thaliana protein match is: MLP-like protein 34 (TAIR:…	PREDICTED: MLP-like protein 28 isoform X2 [Vitis vinifera]
VIT_204s0008g05640		0.0336431	26.21'	misc.protease inhibitor/seed storage/lipid transfer protein (LTP) family protein'	(at4g12510 : 102.0) Bifunctional inhibitor/lipid-transfer protein/seed storage 2S albumin superfamily protein; FUNCTIONS IN: lipid binding; INVOLVED IN: lipid transport; LOCATED IN: endomembrane system; CONTAINS InterPro DOMAIN/s: Bifunctional inhibitor/plant lipid transfer protein/seed storage (InterPro:IPR016140), Plant lipid transfer protein/seed storage/trypsin-alpha amylase inhibitor (InterP…	PREDICTED: putative lipid-binding protein At4g00165 [Vitis vinifera]
VIT_211s0037g00290		0.032921	26.19'	misc.plastocyanin-like'	(at4g31840 : 128.0) early nodulin-like protein 15 (ENODL15); FUNCTIONS IN: electron carrier activity, copper ion binding; LOCATED IN: plasma membrane, anchored to membrane; EXPRESSED IN: 22 plant structures; EXPRESSED DURING: 13 growth stages; CONTAINS InterPro DOMAIN/s: Plastocyanin-like (InterPro:IPR003245), Cupredoxin (InterPro:IPR008972); BEST Arabidopsis thaliana protein match is: early nodu…	PREDICTED: early nodulin-like protein 1 [Vitis vinifera]
VIT_210s0003g01550		0.032816	35.1'	not assigned.no ontology'	(at4g18760 : 328.0) receptor like protein 51 (RLP51); INVOLVED IN: signal transduction; LOCATED IN: plasma membrane; EXPRESSED IN: cultured cell; CONTAINS InterPro DOMAIN/s: Leucine-rich repeat (InterPro:IPR001611); BEST Arabidopsis thaliana protein match is: receptor like protein 55 (TAIR:AT5G45770.1); Has 79225 Blast hits to 27308 proteins in 1069 species: Archae - 23; Bacteria - 3934; Metazoa …	PREDICTED: receptor-like protein 51 [Vitis vinifera]
VIT_206s0061g00730		0.0327575	34.19.2'	transport.Major Intrinsic Proteins.TIP'	(at4g01470 : 362.0) Encodes AtTIP1;3, functions as water and urea channels in pollen.; tonoplast intrinsic protein 1;3 (TIP1;3); FUNCTIONS IN: water channel activity, urea transmembrane transporter activity; INVOLVED IN: transport, urea transport, water transport; LOCATED IN: integral to membrane, membrane; EXPRESSED IN: 10 plant structures; EXPRESSED DURING: L mature pollen stage, M germinated p…	PREDICTED: aquaporin TIP1-1 [Vitis vinifera]
VIT_216s0022g01430		0.0324974	35.1'	not assigned.no ontology'	(at5g51550 : 504.0) EXORDIUM like 3 (EXL3); CONTAINS InterPro DOMAIN/s: Phosphate-induced protein 1 (InterPro:IPR006766); BEST Arabidopsis thaliana protein match is: EXORDIUM like 5 (TAIR:AT2G17230.1); Has 398 Blast hits to 397 proteins in 23 species: Archae - 0; Bacteria - 2; Metazoa - 0; Fungi - 0; Plants - 396; Viruses - 0; Other Eukaryotes - 0 (source: NCBI BLink). & (loc_os06g04250.1 : 403.0…	PREDICTED: protein EXORDIUM-like 3 [Vitis vinifera]
VIT_207s0005g03420		0.0321243	33.1'	development.storage proteins'	(p13744|11sb_cucma : 336.0) 11S globulin subunit beta precursor [Contains: 11S globulin gamma chain (11S globulin acidic chain); 11S globulin delta chain (11S globulin basic chain)] - Cucurbita maxima (Pumpkin) (Winter squash) & (loc_os01g55690.1 : 312.0) no description available & (at5g44120 : 308.0) Encodes a 12S seed storage protein. The Landsberg erecta genome contains another copy of 12S glo…	PREDICTED: cruciferin CRU1 [Vitis vinifera]
VIT_204s0008g01520		0.0318952	20.2.1'	stress.abiotic.heat'	(p05477|hsp21_soybn : 190.0) 17.9 kDa class II heat shock protein - Glycine max (Soybean) & (at5g12020 : 152.0) 17.6 kDa class II heat shock protein (HSP17.6II); CONTAINS InterPro DOMAIN/s: Heat shock protein Hsp20 (InterPro:IPR002068), HSP20-like chaperone (InterPro:IPR008978); BEST Arabidopsis thaliana protein match is: heat shock protein 17.6A (TAIR:AT5G12030.1); Has 1807 Blast hits to 1807 pr…	PREDICTED: 17.1 kDa class II heat shock protein [Vitis vinifera]
VIT_205s0020g00420	VviPG13	0.0318673	10.6.3'	cell wall.degradation.pectate lyases and polygalacturonases'	(at1g48100 : 676.0) Pectin lyase-like superfamily protein; FUNCTIONS IN: polygalacturonase activity; INVOLVED IN: carbohydrate metabolic process; EXPRESSED IN: 19 plant structures; EXPRESSED DURING: 10 growth stages; CONTAINS InterPro DOMAIN/s: Pectin lyase fold/virulence factor (InterPro:IPR011050), Pectin lyase fold (InterPro:IPR012334), Glycoside hydrolase, family 28 (InterPro:IPR000743), Para…	PREDICTED: polygalacturonase At1g48100 [Vitis vinifera]
VIT_219s0027g01890		0.0316025	34.3'	transport.amino acids'	(at3g28960 : 391.0) Transmembrane amino acid transporter family protein; FUNCTIONS IN: amino acid transmembrane transporter activity; INVOLVED IN: amino acid transport; LOCATED IN: plasma membrane, membrane; EXPRESSED IN: 19 plant structures; EXPRESSED DURING: 9 growth stages; CONTAINS InterPro DOMAIN/s: Amino acid transporter, transmembrane (InterPro:IPR013057); BEST Arabidopsis thaliana protein…	PREDICTED: vacuolar amino acid transporter 1 [Vitis vinifera]
VIT_211s0016g03640		0.0313003	30.5'	signalling.G-proteins'	(at4g28950 : 351.0) A member of ROP GTPase gene family.; RHO-related protein from plants 9 (ROP9); FUNCTIONS IN: GTP binding; INVOLVED IN: protein transport, small GTPase mediated signal transduction; LOCATED IN: plasma membrane; EXPRESSED IN: 16 plant structures; EXPRESSED DURING: 11 growth stages; CONTAINS InterPro DOMAIN/s: Ras GTPase (InterPro:IPR001806), Small GTP-binding protein (InterPro:I…	PREDICTED: rac-like GTP-binding protein ARAC7 isoform X1 [Nicotiana sylvestris]
VIT_207s0005g03410		0.0305509	33.1'	development.storage proteins'	(p09802|lega_goshi : 350.0) Legumin A precursor (Beta-globulin) (LEGA-C94) [Contains: Legumin A acidic chain; Legumin A basic chain] - Gossypium hirsutum (Upland cotton) & (loc_os01g55690.1 : 325.0) no description available & (at5g44120 : 318.0) Encodes a 12S seed storage protein. The Landsberg erecta genome contains another copy of 12S globulin gene, CRA2, which is located tandemly with CRA1. Pr…	PREDICTED: legumin A [Vitis vinifera]
VIT_208s0056g01610	VviGRIP32	0.0305013	35.2'	not assigned.unknown'	no hits & (original description: gene=VIT_208s0056g01610 CDS=26-181)'	ripening-related protein-like [Vitis vinifera]
VIT_204s0008g03550		0.0300245	34.19.2'	transport.Major Intrinsic Proteins.TIP'	(at2g25810 : 313.0) tonoplast intrinsic protein 4;1 (TIP4;1); FUNCTIONS IN: water channel activity; INVOLVED IN: transport, transmembrane transport; LOCATED IN: plant-type vacuole membrane, membrane, central vacuole; EXPRESSED IN: 14 plant structures; EXPRESSED DURING: 4 anthesis, F mature embryo stage, petal differentiation and expansion stage, E expanded cotyledon stage, D bilateral stage; CONT…	aquaporin TIP4-1 [Vitis vinifera]
VIT_207s0005g01670		0.0298756	35.2'	not assigned.unknown'	no hits & (original description: gene=VIT_207s0005g01670 CDS=1-765)'	PREDICTED: glycine-rich cell wall structural protein isoform X1 [Vitis vinifera]
VIT_204s0044g00190		0.0296421	16.2.1.10'	secondary metabolism.phenylpropanoids.lignin biosynthesis.CAD'	(o82515|mtdh_medsa : 551.0) Probable mannitol dehydrogenase (EC 1.1.1.255) (NAD-dependent mannitol dehydrogenase) - Medicago sativa (Alfalfa) & (at4g39330 : 542.0) cinnamyl alcohol dehydrogenase 9 (CAD9); FUNCTIONS IN: oxidoreductase activity, zinc ion binding; INVOLVED IN: oxidation reduction; LOCATED IN: apoplast; EXPRESSED IN: 25 plant structures; EXPRESSED DURING: 15 growth stages; CONTAINS I…	PREDICTED: probable mannitol dehydrogenase [Vitis vinifera]
VIT_205s0077g01930		0.0282225	2.2.1.5'	major CHO metabolism.degradation.sucrose.Susy'	(ipr000368 : 1500.0) Sucrose synthase & (at5g49190 : 1350.0) Encodes a sucrose synthase (SUS2). The activity of the enzyme could not be assayed as proved to be insoluble (PMID 17257168). However, analyses of an sus2 mutant revealed a deficiency in sucrose synthase activity 12 and 15 days after flowering. There are some reports that SUS2 transcript levels are increased in leaves specifically by O(…	PREDICTED: sucrose synthase 2 [Vitis vinifera]
VIT_214s0083g01100		0.0281033	10.5.5'	cell wall.cell wall proteins.RGP'	(q8ru27|uptg2_soltu : 676.0) Alpha-1,4-glucan-protein synthase [UDP-forming] 2 (EC 2.4.1.112) (UDP-glucose:protein transglucosylase 2) (UPTG 2) - Solanum tuberosum (Potato) & (loc_os07g41360.1 : 676.0) no description available & (at3g08900 : 660.0) Encodes a reversible autoglycosylated protein peripherally associated with cell membranes. Highly expressed in roots ans suspension-cultured cells.; r…	PREDICTED: UDP-arabinopyranose mutase 3 [Vitis vinifera]
VIT_218s0122g00290		0.0276048	35.2'	not assigned.unknown'	(at1g76610 : 259.0) Protein of unknown function, DUF617; CONTAINS InterPro DOMAIN/s: Protein of unknown function DUF617, plant (InterPro:IPR006460); BEST Arabidopsis thaliana protein match is: Protein of unknown function, DUF617 (TAIR:AT1G21050.1); Has 256 Blast hits to 256 proteins in 14 species: Archae - 0; Bacteria - 0; Metazoa - 0; Fungi - 0; Plants - 256; Viruses - 0; Other Eukaryotes - 0 (s…	PREDICTED: protein MIZU-KUSSEI 1 [Vitis vinifera]
VIT_202s0025g01300		0.0273544	35.2'	not assigned.unknown'	(original description: gene=VIT_202s0025g01300 CDS=168-455)'	PREDICTED: subtilisin-like protease SBT2.5 [Vitis vinifera]
VIT_215s0046g02000	VviPG23	0.0272257	10.6.3'	cell wall.degradation.pectate lyases and polygalacturonases'	(at3g61490 : 681.0) Pectin lyase-like superfamily protein; FUNCTIONS IN: polygalacturonase activity; INVOLVED IN: carbohydrate metabolic process; LOCATED IN: endomembrane system; EXPRESSED IN: 22 plant structures; EXPRESSED DURING: 14 growth stages; CONTAINS InterPro DOMAIN/s: Pectin lyase fold/virulence factor (InterPro:IPR011050), Glycoside hydrolase, family 28 (InterPro:IPR000743), Pectin lyas…	PGLR_VITVI RecName: Full=Probable polygalacturonase; Short=PG; AltName: Full=Pectinase
VIT_201s0127g00400	VviPG10	0.0271181	10.6.3'	cell wall.degradation.pectate lyases and polygalacturonases'	(at1g60590 : 634.0) Pectin lyase-like superfamily protein; FUNCTIONS IN: polygalacturonase activity; INVOLVED IN: carbohydrate metabolic process; EXPRESSED IN: 20 plant structures; EXPRESSED DURING: 10 growth stages; CONTAINS InterPro DOMAIN/s: Pectin lyase fold/virulence factor (InterPro:IPR011050), Pectin lyase fold (InterPro:IPR012334), Glycoside hydrolase, family 28 (InterPro:IPR000743), Para…	PREDICTED: polygalacturonase At1g48100 [Vitis vinifera]
VIT_219s0015g02680		0.0270015	26.9'	misc.glutathione S transferases'	(q03666|gstx4_tobac : 340.0) Probable glutathione S-transferase (EC 2.5.1.18) (Auxin-induced protein PCNT107) - Nicotiana tabacum (Common tobacco) & (at1g17180 : 329.0) Encodes glutathione transferase belonging to the tau class of GSTs. Naming convention according to Wagner et al. (2002).; glutathione S-transferase TAU 25 (GSTU25); CONTAINS InterPro DOMAIN/s: Thioredoxin fold (InterPro:IPR012335)…	PREDICTED: probable glutathione S-transferase isoform X1 [Vitis vinifera]
VIT_201s0011g05110	VviGRIP61	0.0268167	20.1'	stress.biotic'	(ipr000916 : 133.14447) Bet v I domain & (at1g70890 : 132.0) MLP-like protein 43 (MLP43); FUNCTIONS IN: molecular_function unknown; INVOLVED IN: response to biotic stimulus, defense response; LOCATED IN: chloroplast; EXPRESSED IN: 17 plant structures; EXPRESSED DURING: 10 growth stages; CONTAINS InterPro DOMAIN/s: Bet v I allergen (InterPro:IPR000916); BEST Arabidopsis thaliana protein match is: …	ripening-related protein-like [Vitis vinifera]
VIT_211s0016g05830		0.0261761	35.2'	not assigned.unknown'	no hits & (original description: gene=VIT_211s0016g05830 CDS=1-162)'	Histone H3 [Medicago truncatula]
VIT_204s0023g01110		0.0260603	35.1'	not assigned.no ontology'	(at4g36850 : 421.0) PQ-loop repeat family protein / transmembrane family protein; CONTAINS InterPro DOMAIN/s: Cystinosin/ERS1p repeat (InterPro:IPR006603); BEST Arabidopsis thaliana protein match is: PQ-loop repeat family protein / transmembrane family protein (TAIR:AT2G41050.1); Has 883 Blast hits to 635 proteins in 156 species: Archae - 0; Bacteria - 0; Metazoa - 204; Fungi - 499; Plants - 92; …	PREDICTED: probable vacuolar amino acid transporter YPQ1 isoform X1 [Vitis vinifera]
VIT_201s0146g00260		0.0254341	29.4.1.57'	protein.postranslational modification.kinase.receptor like cytoplasmatic kinase VII'	(at5g13170 : 278.0) senescence-associated gene 29 (SAG29); LOCATED IN: endomembrane system, integral to membrane, membrane; EXPRESSED IN: 13 plant structures; EXPRESSED DURING: LP.04 four leaves visible, 4 anthesis, C globular stage, petal differentiation and expansion stage; CONTAINS InterPro DOMAIN/s: MtN3/saliva-related transmembrane protein, conserved region (InterPro:IPR018169), RAG1-activat…	PREDICTED: bidirectional sugar transporter SWEET15 [Vitis vinifera]
VIT_206s0004g04640		0.0251464	35.2'	not assigned.unknown'	no hits & (original description: gene=VIT_206s0004g04640 CDS=70-324)'	PREDICTED: metallothionein-like protein type 2 [Vitis vinifera]
VIT_210s0003g04240		0.0245162	16.4.1'	secondary metabolism.N misc.alkaloid-like'	(q06087|tydc3_petcr : 650.0) Tyrosine decarboxylase 3 (EC 4.1.1.25) - Petroselinum crispum (Parsley) (Petroselinum hortense) & (at2g20340 : 547.0) Pyridoxal phosphate (PLP)-dependent transferases superfamily protein; FUNCTIONS IN: pyridoxal phosphate binding, carboxy-lyase activity, catalytic activity, tyrosine decarboxylase activity; INVOLVED IN: response to wounding, cellular amino acid metabol…	PREDICTED: tyrosine/DOPA decarboxylase 1 [Vitis vinifera]
VIT_207s0031g02550		0.0243639	34.16'	transport.ABC transporters and multidrug resistance systems'	(at2g13610 : 822.0) ABC-2 type transporter family protein; FUNCTIONS IN: ATPase activity, coupled to transmembrane movement of substances; LOCATED IN: membrane; EXPRESSED IN: 22 plant structures; EXPRESSED DURING: 13 growth stages; CONTAINS InterPro DOMAIN/s: ATPase, AAA+ type, core (InterPro:IPR003593), ABC transporter-like (InterPro:IPR003439), ABC-2 type transporter (InterPro:IPR013525), ABC t…	PREDICTED: ABC transporter G family member 5 [Vitis vinifera]
VIT_214s0030g00660		0.0242788	13.1.6.1.10'	amino acid metabolism.synthesis.aromatic aa.chorismate.dehydroquinate/shikimate dehydrogenase'	(at3g06350 : 691.0) MATERNAL EFFECT EMBRYO ARREST 32 (MEE32); FUNCTIONS IN: NADP or NADPH binding, 3-dehydroquinate dehydratase activity, shikimate 5-dehydrogenase activity, binding, catalytic activity; INVOLVED IN: embryo development ending in seed dormancy; LOCATED IN: chloroplast stroma, chloroplast; EXPRESSED IN: 23 plant structures; EXPRESSED DURING: 15 growth stages; CONTAINS InterPro DOMAI…	PREDICTED: bifunctional 3-dehydroquinate dehydratase/shikimate dehydrogenase, chloroplastic [Vitis vinifera]
VIT_219s0177g00090	VviALB1	0.0242205	35.2'	not assigned.unknown'	no hits & (original description: gene=VIT_219s0177g00090 CDS=25-552)'	PREDICTED: 2S albumin [Vitis vinifera]
VIT_218s0001g06580		0.023738	26.19'	misc.plastocyanin-like'	(q41001|bcp_pea : 155.0) Blue copper protein precursor - Pisum sativum (Garden pea) & (loc_os06g11490.1 : 148.0) no description available & (at1g22480 : 138.0) Cupredoxin superfamily protein; FUNCTIONS IN: electron carrier activity, copper ion binding; LOCATED IN: anchored to membrane; EXPRESSED IN: shoot apex, inflorescence meristem, embryo, flower, seed; EXPRESSED DURING: F mature embryo stage,…	PREDICTED: blue copper protein [Vitis vinifera]
VIT_200s0333g00050		0.0229335	26.21'	misc.protease inhibitor/seed storage/lipid transfer protein (LTP) family protein'	(at5g48485 : 92.8) encodes a putative apoplastic lipid transfer protein that is involved in systemic acquired resistance. Mutants in this gene exhibit wild-type local resistance to avirulent and virulent Pseudomonas syringae, but pathogenesis-related gene expression is abolished in uninoculated distant leaves and fail to develop SAR to virulent Pseudomonas or Peronospora parasitica.; DEFECTIVE IN…	unknown [Lotus japonicus]
VIT_210s0003g02900		0.0218555	1.1.1.1'	PS.lightreaction.photosystem II.LHC-II'	(p27495|cb24_tobac : 499.0) Chlorophyll a-b binding protein 40, chloroplast precursor (LHCII type I CAB-40) (LHCP) - Nicotiana tabacum (Common tobacco) & (loc_os01g52240.1 : 478.0) no description available & (at1g29930 : 474.0) Subunit of light-harvesting complex II (LHCII),which absorbs light and transfers energy to the photosynthetic reaction center.; chlorophyll A/B binding protein 1 (CAB1); F…	PREDICTED: chlorophyll a-b binding protein of LHCII type 1 [Vitis vinifera]
VIT_204s0044g01110	VviADH2	0.0218171	5.3'	fermentation.ADH'	(p25141|adh1_pethy : 642.0) Alcohol dehydrogenase 1 (EC 1.1.1.1) - Petunia hybrida (Petunia) & (loc_os11g10480.1 : 627.0) no description available & (at1g77120 : 618.0) Catalyzes the reduction of acetaldehyde using NADH as reductant. Requires zinc for activity. Dimer. Anaerobic response polypeptide (ANP). Fermentation. The protein undergoes thiolation following treatment with the oxidant tert-but…	alcohol dehydrogenase 2 [Vitis vinifera]
VIT_211s0016g05840		0.0216565	26.21'	misc.protease inhibitor/seed storage/lipid transfer protein (LTP) family protein'	(loc_os06g43600.1 : 160.0) no description available & (at2g10940 : 156.0) Bifunctional inhibitor/lipid-transfer protein/seed storage 2S albumin superfamily protein; FUNCTIONS IN: lipid binding; INVOLVED IN: lipid transport; LOCATED IN: chloroplast thylakoid membrane, apoplast, chloroplast, membrane; EXPRESSED IN: 21 plant structures; EXPRESSED DURING: 13 growth stages; CONTAINS InterPro DOMAIN/s:…	PREDICTED: 36.4 kDa proline-rich protein [Solanum pennellii]
VIT_218s0001g00740		0.0214372	35.2'	not assigned.unknown'	(original description: gene=VIT_218s0001g00740 CDS=1-744)'	PREDICTED: LOW QUALITY PROTEIN: ornithine decarboxylase [Vitis vinifera]
VIT_201s0137g00410		0.0212954	26.10'	misc.cytochrome P450'	(at1g24540 : 650.0) member of CYP86C; "cytochrome P450, family 86, subfamily C, polypeptide 1" (CYP86C1); FUNCTIONS IN: electron carrier activity, monooxygenase activity, iron ion binding, oxygen binding, heme binding; INVOLVED IN: oxidation reduction; LOCATED IN: endomembrane system; EXPRESSED IN: petal, embryo, sepal, pedicel; EXPRESSED DURING: 4 anthesis, C globular stage, petal differentiatio…	PREDICTED: cytochrome P450 86B1 [Vitis vinifera]
VIT_208s0056g01600	VviGRIP32	0.0211442	35.2'	not assigned.unknown'	no hits & (original description: gene=VIT_208s0056g01600 CDS=36-203)'	unnamed protein product, partial [Vitis vinifera]
VIT_219s0090g00730		0.0211351	35.2'	not assigned.unknown'	no hits & (original description: gene=VIT_219s0090g00730 CDS=24-488)'	PREDICTED: glycine-rich protein 5-like [Vitis vinifera]
VIT_216s0013g00880		0.0207419	11.4'	lipid metabolism.TAG synthesis'	(at4g25140 : 127.0) Encodes oleosin1, a protein found in oil bodies, involved in seed lipid accumulation. Suppression of OLEO1 (and OLEO2) resulted in an aberrant phenotype of embryo cells that contain unusually large oilbodies that are not normally observed in seeds. Changes in the size of oilbodies caused disruption of storage organelles, altering accumulation of lipids and proteins and causing…	PREDICTED: oleosin 1 [Vitis vinifera]
VIT_206s0080g00760		0.0204458	35.2'	not assigned.unknown'	(at5g22430 : 137.0) Pollen Ole e 1 allergen and extensin family protein; CONTAINS InterPro DOMAIN/s: Pollen Ole e 1 allergen/extensin (InterPro:IPR006041); BEST Arabidopsis thaliana protein match is: Pollen Ole e 1 allergen and extensin family protein (TAIR:AT2G27385.3); Has 30201 Blast hits to 17322 proteins in 780 species: Archae - 12; Bacteria - 1396; Metazoa - 17338; Fungi - 3422; Plants - 50…	PREDICTED: uncharacterized protein LOC100258720 [Vitis vinifera]
VIT_214s0066g00700		0.0202905	11.4'	lipid metabolism.TAG synthesis'	(p29530|oleo1_soybn : 92.4) P24 oleosin isoform A (P89) - Glycine max (Soybean) & (ipr000136 : 89.05888) Oleosin & (at3g01570 : 85.9) Oleosin family protein; FUNCTIONS IN: molecular_function unknown; INVOLVED IN: lipid storage; LOCATED IN: monolayer-surrounded lipid storage body, integral to membrane, membrane; CONTAINS InterPro DOMAIN/s: Oleosin (InterPro:IPR000136); BEST Arabidopsis thaliana pr…	PREDICTED: P24 oleosin [Vitis vinifera]
VIT_207s0031g01680		0.019974	26.10'	misc.cytochrome P450'	(at4g39490 : 577.0) member of CYP96A; "cytochrome P450, family 96, subfamily A, polypeptide 10" (CYP96A10); FUNCTIONS IN: electron carrier activity, monooxygenase activity, iron ion binding, heme binding; INVOLVED IN: oxidation reduction; LOCATED IN: endomembrane system; EXPRESSED IN: 6 plant structures; EXPRESSED DURING: 4 anthesis, C globular stage; CONTAINS InterPro DOMAIN/s: Cytochrome P450 (…	PREDICTED: alkane hydroxylase MAH1 [Vitis vinifera]
VIT_204s0008g05830		0.0198961	35.1.3'	not assigned.no ontology.armadillo/beta-catenin repeat family protein'	(at4g31890 : 464.0) ARM repeat superfamily protein; FUNCTIONS IN: binding; INVOLVED IN: biological_process unknown; LOCATED IN: chloroplast; EXPRESSED IN: 15 plant structures; EXPRESSED DURING: 9 growth stages; CONTAINS InterPro DOMAIN/s: Armadillo-like helical (InterPro:IPR011989), Armadillo (InterPro:IPR000225), Armadillo-type fold (InterPro:IPR016024); BEST Arabidopsis thaliana protein match i…	PREDICTED: U-box domain-containing protein 7 [Vitis vinifera]
VIT_200s0361g00040	VviANR	0.0198291	16.8.1.2'	secondary metabolism.flavonoids.anthocyanins.anthocyanidin reductase'	(at1g61720 : 442.0) Negative regulator of flavonoid biosynthesis, mutants accumulate flavonoid pigments in their seed coat, putative oxidoreductase. It is thought that a ternary complex composed of TT2, TT8 and TTG1 is necessary for correct expression of BAN in seed endothelium.; BANYULS (BAN); FUNCTIONS IN: oxidoreductase activity, anthocyanidin reductase activity; INVOLVED IN: negative regulati…	ANRPN_VITVI RecName: Full=Anthocyanidin reductase ((2S)-flavan-3-ol-forming); Short=VvANR
VIT_205s0020g04850		0.0194479	35.1'	not assigned.no ontology'	(at1g04280 : 575.0) P-loop containing nucleoside triphosphate hydrolases superfamily protein; FUNCTIONS IN: ATP binding; INVOLVED IN: cell killing; LOCATED IN: membrane; EXPRESSED IN: leaf; CONTAINS InterPro DOMAIN/s: Zeta toxin (InterPro:IPR010488); BEST Arabidopsis thaliana protein match is: P-loop containing nucleoside triphosphate hydrolases superfamily protein (TAIR:AT1G06750.2); Has 195 Bla…	PREDICTED: uncharacterized protein LOC100240916 isoform X2 [Vitis vinifera]
VIT_219s0014g00090		0.019221	26.4'	misc.beta 1,3 glucan hydrolases'	(loc_os01g14140.1 : 156.0) no description available & (at1g78520 : 145.0) Carbohydrate-binding X8 domain superfamily protein; FUNCTIONS IN: molecular_function unknown; INVOLVED IN: biological_process unknown; LOCATED IN: endomembrane system; CONTAINS InterPro DOMAIN/s: X8 (InterPro:IPR012946); BEST Arabidopsis thaliana protein match is: Carbohydrate-binding X8 domain superfamily protein (TAIR:AT2…	PREDICTED: glucan endo-1,3-beta-D-glucosidase [Vitis vinifera]
VIT_204s0023g03230		0.0191521	17.2.3'	hormone metabolism.auxin.induced-regulated-responsive-activated'	(at4g34760 : 160.0) SAUR-like auxin-responsive protein family ; CONTAINS InterPro DOMAIN/s: Auxin responsive SAUR protein (InterPro:IPR003676); BEST Arabidopsis thaliana protein match is: SAUR-like auxin-responsive protein family (TAIR:AT2G16580.1); Has 1475 Blast hits to 1458 proteins in 28 species: Archae - 0; Bacteria - 0; Metazoa - 0; Fungi - 0; Plants - 1474; Viruses - 0; Other Eukaryotes - …	PREDICTED: auxin-responsive protein SAUR50-like [Vitis vinifera]
VIT_219s0090g00710		0.0181502	35.2'	not assigned.unknown'	no hits & (original description: gene=VIT_219s0090g00710 CDS=1-657)'	PREDICTED: glycine-rich protein 5-like [Vitis vinifera]
VIT_202s0025g03680		0.0181168	31.1.1.2'	cell.organisation.cytoskeleton.mikrotubuli'	(at5g23860 : 840.0) beta-tubulin, preferentially expressed in endodermal and phloem cells of primary roots and in the vascular tissues of leaves, stems, and flowers.; tubulin beta 8 (TUB8); CONTAINS InterPro DOMAIN/s: Beta tubulin (InterPro:IPR002453), Tubulin (InterPro:IPR000217), Tubulin/FtsZ, GTPase domain (InterPro:IPR003008), Tubulin/FtsZ, N-terminal (InterPro:IPR019746), Tubulin/FtsZ, C-ter…	PREDICTED: tubulin beta-2 chain [Vitis vinifera]
VIT_217s0000g00430	VvibHLH137	0.0180323	27.3.6'	RNA.regulation of transcription.bHLH,Basic Helix-Loop-Helix family'	(loc_os09g33580.2 : 177.0) no description available & (at5g50915 : 169.0) basic helix-loop-helix (bHLH) DNA-binding superfamily protein; FUNCTIONS IN: DNA binding, sequence-specific DNA binding transcription factor activity; INVOLVED IN: response to gibberellin stimulus; LOCATED IN: nucleus; EXPRESSED IN: 23 plant structures; EXPRESSED DURING: 13 growth stages; CONTAINS InterPro DOMAIN/s: Helix-l…	PREDICTED: transcription factor bHLH137 [Vitis vinifera]
VIT_203s0038g01845		0.0176566	10.5.2'	cell wall.cell wall proteins.proline rich proteins'	(at4g38770 : 116.0) Encodes one of four proline-rich proteins in Arabidopsis which are predicted to localize to the cell wall. Transcripts are most abundant in aerial organs of the plant.; proline-rich protein 4 (PRP4); CONTAINS InterPro DOMAIN/s: Pollen Ole e 1 allergen/extensin (InterPro:IPR006041); BEST Arabidopsis thaliana protein match is: proline-rich protein 2 (TAIR:AT2G21140.1); Has 14247…	PREDICTED: proline-rich protein 4-like [Vitis vinifera]
VIT_216s0050g01680		0.0175455	26.2'	misc.UDP glucosyl and glucoronyl transferases'	(at3g16520 : 417.0) UDP-glucosyl transferase 88A1 (UGT88A1); FUNCTIONS IN: in 6 functions; INVOLVED IN: metabolic process; LOCATED IN: cellular_component unknown; EXPRESSED IN: 22 plant structures; EXPRESSED DURING: 13 growth stages; CONTAINS InterPro DOMAIN/s: UDP-glucuronosyl/UDP-glucosyltransferase (InterPro:IPR002213); BEST Arabidopsis thaliana protein match is: UDP-glucosyl transferase 72B3 …	PREDICTED: UDP-glycosyltransferase 88B1-like [Vitis vinifera]
VIT_204s0043g00620		0.0167774	26.28'	misc.GDSL-motif lipase'	(at4g28780 : 160.0) GDSL-like Lipase/Acylhydrolase superfamily protein; FUNCTIONS IN: hydrolase activity, acting on ester bonds, carboxylesterase activity; INVOLVED IN: lipid metabolic process; LOCATED IN: endomembrane system; EXPRESSED IN: 17 plant structures; EXPRESSED DURING: 13 growth stages; CONTAINS InterPro DOMAIN/s: Lipase, GDSL (InterPro:IPR001087); BEST Arabidopsis thaliana protein matc…	PREDICTED: GDSL esterase/lipase At5g33370 [Vitis vinifera]
VIT_216s0050g00830		0.016723	35.1'	not assigned.no ontology'	(at5g23940 : 536.0) Encodes PERMEABLE LEAVES3 (PEL3), a putative acyl-transferase. Mutation in this locus results in altered trichome phenotype (trcichomes become tangled during leaf expansion). Additional phenotype includes altered cuticle layer.; PERMEABLE LEAVES3 (PEL3); FUNCTIONS IN: transferase activity, transferring acyl groups other than amino-acyl groups, transferase activity; INVOLVED IN…	PREDICTED: BAHD acyltransferase DCR [Vitis vinifera]
VIT_218s0001g12830		0.0165986	10.6.2'	cell wall.degradation.mannan-xylose-arabinose-fucose'	(at5g66460 : 575.0) Glycosyl hydrolase superfamily protein; FUNCTIONS IN: cation binding, hydrolase activity, hydrolyzing O-glycosyl compounds, catalytic activity; INVOLVED IN: carbohydrate metabolic process; LOCATED IN: endomembrane system; EXPRESSED IN: 17 plant structures; EXPRESSED DURING: 4 anthesis, C globular stage, 4 leaf senescence stage, petal differentiation and expansion stage, E expa…	PREDICTED: mannan endo-1,4-beta-mannosidase 7 [Vitis vinifera]
VIT_210s0116g00570		0.0164776	29.3.1'	protein.targeting.nucleus'	(at1g11570 : 173.0) NTF2-like (NTL); FUNCTIONS IN: protein transporter activity; INVOLVED IN: transport, protein import into nucleus; LOCATED IN: nucleus, intracellular; EXPRESSED IN: leaf whorl, sperm cell, flower, pedicel; EXPRESSED DURING: 4 anthesis; CONTAINS InterPro DOMAIN/s: Nuclear transport factor 2 (InterPro:IPR002075), Nuclear transport factor 2, Eukaryote (InterPro:IPR018222); BEST Ar…	PREDICTED: nuclear transport factor 2 [Theobroma cacao]
VIT_200s0323g00100		0.0161242	29.5.3'	protein.degradation.cysteine protease'	(p49042|vpe_ricco : 491.0) Vacuolar-processing enzyme precursor (EC 3.4.22.-) (VPE) - Ricinus communis (Castor bean) & (at1g62710 : 486.0) Encodes a vacuolar processing enzyme belonging to a novel group of cysteine proteases that is expressed specifically in seeds and is essential for the proper processing of storage proteins.; beta vacuolar processing enzyme (BETA-VPE); FUNCTIONS IN: cysteine-ty…	PREDICTED: vacuolar-processing enzyme [Vitis vinifera]
VIT_215s0048g00370		0.0160298	1.3.8'	PS.calvin cycle.transketolase'	(q43848|tktc_soltu : 1127.0) Transketolase, chloroplast precursor (EC 2.2.1.1) (TK) - Solanum tuberosum (Potato) & (loc_os06g04270.1 : 1122.0) no description available & (at2g45290 : 1115.0) Transketolase; FUNCTIONS IN: catalytic activity, transketolase activity; INVOLVED IN: response to cadmium ion; LOCATED IN: chloroplast stroma, chloroplast; EXPRESSED IN: 25 plant structures; EXPRESSED DURING:…	PREDICTED: transketolase, chloroplastic [Vitis vinifera]
VIT_207s0129g00560		0.0159965	35.2'	not assigned.unknown'	no hits & (original description: gene=VIT_207s0129g00560 CDS=98-805)'	PREDICTED: lysine-rich arabinogalactan protein 18 [Vitis vinifera]
VIT_218s0001g01130	VviEXPA19	0.0156809	10.7'	cell wall.modification'	(at1g20190 : 416.0) member of Alpha-Expansin Gene Family. Naming convention from the Expansin Working Group (Kende et al, 2004. Plant Mol Bio); expansin 11 (EXPA11); INVOLVED IN: plant-type cell wall modification involved in multidimensional cell growth, unidimensional cell growth, plant-type cell wall loosening; LOCATED IN: cell wall; EXPRESSED IN: 14 plant structures; EXPRESSED DURING: 9 growth…	PREDICTED: expansin-A11 [Vitis vinifera]
VIT_212s0035g01250		0.0153849	20.1.7'	stress.biotic.PR-proteins'	(at4g27190 : 134.0) NB-ARC domain-containing disease resistance protein; FUNCTIONS IN: nucleoside-triphosphatase activity, nucleotide binding, ATP binding; INVOLVED IN: apoptosis, defense response; LOCATED IN: cellular_component unknown; CONTAINS InterPro DOMAIN/s: ATPase, AAA+ type, core (InterPro:IPR003593), NB-ARC (InterPro:IPR002182), Disease resistance protein (InterPro:IPR000767); BEST Arab…	PREDICTED: disease resistance protein At4g27190 isoform X1 [Vitis vinifera]
VIT_204s0008g01970	VviER	0.014992	30.2.13'	signalling.receptor kinases.leucine rich repeat XIII'	(at2g26330 : 1404.0) Homologous to receptor protein kinases. Involved in specification of organs originating from the shoot apical meristem. Contains a cytoplasmic protein kinase catalytic domain, a transmembrane region, and an extracellular leucine-rich repeat. ER has been identified as a quantitative trait locus for transpiration efficiency by influencing epidermal and mesophyll development, st…	PREDICTED: LRR receptor-like serine/threonine-protein kinase ERECTA [Vitis vinifera]
VIT_203s0091g01010		0.0146083	27.3.67'	RNA.regulation of transcription.putative transcription regulator'	(loc_os12g32620.1 : 334.0) no description available & (at1g10200 : 325.0) WLIM1; FUNCTIONS IN: sequence-specific DNA binding transcription factor activity, zinc ion binding; INVOLVED IN: biological_process unknown; LOCATED IN: plasma membrane; EXPRESSED IN: 23 plant structures; EXPRESSED DURING: 13 growth stages; CONTAINS InterPro DOMAIN/s: Zinc finger, LIM-type (InterPro:IPR001781); BEST Arabido…	PREDICTED: LIM domain-containing protein WLIM1 [Vitis vinifera]
VIT_203s0091g01290		0.0145162	29.5.5'	protein.degradation.serine protease'	(at3g10450 : 432.0) serine carboxypeptidase-like 7 (SCPL7); FUNCTIONS IN: serine-type carboxypeptidase activity; INVOLVED IN: proteolysis; EXPRESSED IN: 18 plant structures; EXPRESSED DURING: 11 growth stages; CONTAINS InterPro DOMAIN/s: Peptidase S10, serine carboxypeptidase (InterPro:IPR001563); BEST Arabidopsis thaliana protein match is: serine carboxypeptidase-like 2 (TAIR:AT1G73300.1); Has 3…	PREDICTED: serine carboxypeptidase-like 7 [Vitis vinifera]
VIT_203s0038g01830		0.0145093	10.5.2'	cell wall.cell wall proteins.proline rich proteins'	(at4g38770 : 157.0) Encodes one of four proline-rich proteins in Arabidopsis which are predicted to localize to the cell wall. Transcripts are most abundant in aerial organs of the plant.; proline-rich protein 4 (PRP4); CONTAINS InterPro DOMAIN/s: Pollen Ole e 1 allergen/extensin (InterPro:IPR006041); BEST Arabidopsis thaliana protein match is: proline-rich protein 2 (TAIR:AT2G21140.1); Has 14247…	PREDICTED: proline-rich protein 4 [Vitis vinifera]
VIT_204s0044g01410	VviPSAN	0.0144288	1.1.2.2'	PS.lightreaction.photosystem I.PSI polypeptide subunits'	(at4g33440 : 343.0) Pectin lyase-like superfamily protein; FUNCTIONS IN: polygalacturonase activity; INVOLVED IN: carbohydrate metabolic process; LOCATED IN: endomembrane system; EXPRESSED IN: 16 plant structures; EXPRESSED DURING: 9 growth stages; CONTAINS InterPro DOMAIN/s: Pectin lyase fold/virulence factor (InterPro:IPR011050), Glycoside hydrolase, family 28 (InterPro:IPR000743), Pectin lyase…	PREDICTED: photosystem I reaction center subunit N, chloroplastic [Vitis vinifera]
VIT_201s0150g00480		0.0143537	29.5.11.4.2'	protein.degradation.ubiquitin.E3.RING'	(loc_os04g32980.1 : 112.0) no description available & (at1g79110 : 102.0) zinc ion binding; FUNCTIONS IN: zinc ion binding; EXPRESSED IN: 24 plant structures; EXPRESSED DURING: 15 growth stages; CONTAINS InterPro DOMAIN/s: Zinc finger, RING-type (InterPro:IPR001841); BEST Arabidopsis thaliana protein match is: SBP (S-ribonuclease binding protein) family protein (TAIR:AT3G12920.1); Has 35333 Blast…	PREDICTED: probable BOI-related E3 ubiquitin-protein ligase 3 [Vitis vinifera]
VIT_214s0060g00330		0.0141142	29.5.4'	protein.degradation.aspartate protease'	(q42456|aspr1_orysa : 609.0) Aspartic proteinase oryzasin-1 precursor (EC 3.4.23.-) - Oryza sativa (Rice) & (loc_os05g49200.2 : 609.0) no description available & (at1g11910 : 605.0) Encodes an aspartic proteinase that forms a heterodimer and is stable over a broad pH range (ph 3-8).; aspartic proteinase A1 (APA1); FUNCTIONS IN: endopeptidase activity; INVOLVED IN: proteolysis, response to salt st…	PREDICTED: aspartic proteinase A1 isoform X2 [Vitis vinifera]
VIT_214s0108g01020	VviEXPA16	0.0137706	10.7'	cell wall.modification'	(at1g26770 : 390.0) Encodes an expansin. Naming convention from the Expansin Working Group (Kende et al, Plant Mol Bio). Involved in the formation of nematode-induced syncytia in roots of Arabidopsis thaliana.; expansin A10 (EXPA10); CONTAINS InterPro DOMAIN/s: Pollen allergen, N-terminal (InterPro:IPR014734), Rare lipoprotein A (InterPro:IPR005132), Pollen allergen/expansin, C-terminal (InterPro…	PREDICTED: expansin-A10 [Vitis vinifera]
VIT_205s0049g00520	VviGRIP4	0.0135251	35.2'	not assigned.unknown'	no hits & (original description: gene=VIT_205s0049g00520 CDS=23-676)'	proline-rich cell wall protein-like precursor [Vitis vinifera]
VIT_205s0020g03860		0.0135028	13.1.3.4.12'	amino acid metabolism.synthesis.aspartate family.methionine.homocysteine S-methyltransferase'	(at3g22740 : 479.0) homocysteine S-methyltransferase (HMT3); homocysteine S-methyltransferase 3 (HMT3); FUNCTIONS IN: homocysteine S-methyltransferase activity; INVOLVED IN: biological_process unknown; LOCATED IN: plasma membrane; EXPRESSED IN: 16 plant structures; EXPRESSED DURING: 7 growth stages; CONTAINS InterPro DOMAIN/s: Homocysteine S-methyltransferase (InterPro:IPR003726); BEST Arabidopsi…	PREDICTED: homocysteine S-methyltransferase 3 isoform X1 [Vitis vinifera]
VIT_201s0127g00850		0.0134916	10.6.3'	cell wall.degradation.pectate lyases and polygalacturonases'	(at1g70370 : 811.0) polygalacturonase 2 (PG2); FUNCTIONS IN: polygalacturonase activity; INVOLVED IN: biological_process unknown; LOCATED IN: endomembrane system; EXPRESSED IN: 23 plant structures; EXPRESSED DURING: 13 growth stages; CONTAINS InterPro DOMAIN/s: BURP (InterPro:IPR004873); BEST Arabidopsis thaliana protein match is: BURP domain-containing protein (TAIR:AT1G23760.1). & (loc_os08g292…	PREDICTED: polygalacturonase 1 beta-like protein 3 [Vitis vinifera]
VIT_205s0049g00760	VviMRIP1	0.0131782	35.2'	not assigned.unknown'	no hits & (original description: gene=VIT_205s0049g00760 CDS=14-820)'	ripening-induced protein 1-like precursor [Vitis vinifera]
VIT_205s0029g00370		0.0130812	29.5.3'	protein.degradation.cysteine protease'	(loc_os01g68670.1 : 103.0) no description available & (at2g31980 : 93.6) PHYTOCYSTATIN 2 (CYS2); FUNCTIONS IN: cysteine-type endopeptidase inhibitor activity; INVOLVED IN: biological_process unknown; LOCATED IN: endomembrane system; EXPRESSED IN: 18 plant structures; EXPRESSED DURING: 11 growth stages; CONTAINS InterPro DOMAIN/s: Proteinase inhibitor I25, cystatin, conserved site (InterPro:IPR018…	PREDICTED: cysteine proteinase inhibitor 4 [Vitis vinifera]
VIT_216s0022g01770		0.0129512	4.1.13'	glycolysis.cytosolic branch.enolase'	(q42971|eno_orysa : 816.0) Enolase (EC 4.2.1.11) (2-phosphoglycerate dehydratase) (2-phospho-D-glycerate hydro-lyase) (OSE1) - Oryza sativa (Rice) & (loc_os10g08550.1 : 816.0) no description available & (at2g36530 : 779.0) Involved in light-dependent cold tolerance and encodes an enolase. Protein is tyrosine-phosphorylated and its phosphorylation state is modulated in response to ABA in Arabidops…	PREDICTED: enolase [Vitis vinifera]
VIT_215s0021g02700	VviEXPB4	0.0127704	10.7'	cell wall.modification'	(at1g65680 : 350.0) member of BETA-EXPANSINS. Naming convention from the Expansin Working Group (Kende et al, 2004. Plant Mol Bio); expansin B2 (EXPB2); INVOLVED IN: plant-type cell wall modification involved in multidimensional cell growth, unidimensional cell growth, plant-type cell wall loosening; LOCATED IN: endomembrane system, extracellular region; EXPRESSED IN: root; CONTAINS InterPro DOMA…	PREDICTED: putative expansin-B2 [Vitis vinifera]
VIT_211s0016g01020		0.0126663	16.8.3.3'	secondary metabolism.flavonoids.dihydroflavonols.flavonoid 3''-monooxygenase'	(loc_os09g26960.1 : 661.0) no description available & (q9sbq9|f3ph_pethy : 412.0) Flavonoid 3'-monooxygenase (EC 1.14.13.21) (Flavonoid 3'-hydroxylase) (Cytochrome P450 75B2) - Petunia hybrida (Petunia) & (at5g07990 : 404.0) Required for flavonoid 3' hydroxylase activity.; TRANSPARENT TESTA 7 (TT7); CONTAINS InterPro DOMAIN/s: Cytochrome P450 (InterPro:IPR001128), Cytochrome P450, E-class, group …	PREDICTED: flavonoid 3'-monooxygenase [Vitis vinifera]
VIT_200s0665g00030		0.012273	35.2'	not assigned.unknown'	(at4g39900 : 110.0) unknown protein; Has 30201 Blast hits to 17322 proteins in 780 species: Archae - 12; Bacteria - 1396; Metazoa - 17338; Fungi - 3422; Plants - 5037; Viruses - 0; Other Eukaryotes - 2996 (source: NCBI BLink). & (reliability: 220.0) & (original description: gene=VIT_200s0665g00030 CDS=674-1333)'	PREDICTED: uncharacterized protein LOC100853798 isoform X1 [Vitis vinifera]
VIT_211s0016g00290	VviPME6	0.0118931	10.8.1'	cell wall.pectin*esterases.PME'	(p83948|pme3_citsi : 750.0) Pectinesterase-3 precursor (EC 3.1.1.11) (Pectin methylesterase 3) (PE 3) - Citrus sinensis (Sweet orange) & (at3g14310 : 726.0) encodes a pectin methylesterase, targeted by a cellulose binding protein (CBP) from the parasitic nematode Heterodera schachtii during parasitism.; pectin methylesterase 3 (PME3); FUNCTIONS IN: pectinesterase activity; INVOLVED IN: response t…	PREDICTED: pectinesterase [Vitis vinifera]
VIT_212s0059g00050		0.0115773	31.1'	cell.organisation'	(at4g03500 : 353.0) Ankyrin repeat family protein; CONTAINS InterPro DOMAIN/s: Ankyrin repeat-containing domain (InterPro:IPR020683), Ankyrin repeat (InterPro:IPR002110); BEST Arabidopsis thaliana protein match is: Ankyrin repeat family protein (TAIR:AT4G03460.1); Has 38634 Blast hits to 17459 proteins in 653 species: Archae - 49; Bacteria - 2374; Metazoa - 20314; Fungi - 3164; Plants - 3215; Vir…	PREDICTED: protein ACCELERATED CELL DEATH 6 [Vitis vinifera]
VIT_218s0001g06690	VviT6ODM	0.0110213	26.7'	misc.oxidases - copper, flavone etc'	(at2g36690 : 223.0) 2-oxoglutarate (2OG) and Fe(II)-dependent oxygenase superfamily protein; FUNCTIONS IN: oxidoreductase activity, acting on paired donors, with incorporation or reduction of molecular oxygen, 2-oxoglutarate as one donor, and incorporation of one atom each of oxygen into both donors, oxidoreductase activity; INVOLVED IN: biosynthetic process; LOCATED IN: cellular_component unknow…	PREDICTED: protein DOWNY MILDEW RESISTANCE 6 [Vitis vinifera]
VIT_211s0016g01220	VviGER6	0.0105828	20.2.99'	stress.abiotic.unspecified'	(q9zra4|ab19a_prupe : 328.0) Auxin-binding protein ABP19a precursor - Prunus persica (Peach) & (at5g20630 : 288.0) Encodes a germin-like protein. Its transcripts are more abundant in RNA from leaves collected in the evening, suggesting some kind of circadian regulation.; germin 3 (GER3); INVOLVED IN: response to cold, peptidyl-cysteine S-nitrosylation; LOCATED IN: extracellular matrix, apoplast, …	germin-like protein 6 precursor [Vitis vinifera]
VIT_203s0110g00360		0.0104719	35.2'	not assigned.unknown'	no hits & (original description: gene=VIT_203s0110g00360 CDS=89-469)'	PREDICTED: copper transporter 3 [Vitis vinifera]
VIT_212s0059g01830		0.0103466	35.2'	not assigned.unknown'	no hits & (original description: gene=VIT_212s0059g01830 CDS=36-404)'	PREDICTED: putative cell wall protein [Vitis vinifera]
VIT_219s0014g03970		0.01034	30.3'	signalling.calcium'	(loc_os06g46950.1 : 134.0) no description available & (at4g27280 : 131.0) Calcium-binding EF-hand family protein; FUNCTIONS IN: calcium ion binding; INVOLVED IN: response to karrikin; EXPRESSED IN: 23 plant structures; EXPRESSED DURING: 13 growth stages; CONTAINS InterPro DOMAIN/s: EF-Hand 1, calcium-binding site (InterPro:IPR018247), EF-HAND 2 (InterPro:IPR018249), EF-hand-like domain (InterPro:…	PREDICTED: calcium-binding protein PBP1 [Vitis vinifera]
VIT_211s0016g04160		0.0100653	34.6'	transport.sulphate'	(at5g19600 : 746.0) Encodes sulfate transporter Sultr3;5.; sulfate transporter 3;5 (SULTR3;5); FUNCTIONS IN: sulfate transmembrane transporter activity; INVOLVED IN: sulfate transport, transport, transmembrane transport; LOCATED IN: integral to membrane, membrane; EXPRESSED IN: 16 plant structures; EXPRESSED DURING: 9 growth stages; CONTAINS InterPro DOMAIN/s: Sulphate transporter (InterPro:IPR01…	PREDICTED: probable sulfate transporter 3.5 [Vitis vinifera]
VIT_212s0059g02350		0.0100495	6.9'	gluconeogenesis / glyoxylate cycle.isocitrate lyase'	(p17069|acea_goshi : 1012.0) Isocitrate lyase (EC 4.1.3.1) (Isocitrase) (Isocitratase) (ICL) - Gossypium hirsutum (Upland cotton) & (at3g21720 : 937.0) Encodes a glyoxylate cycle enzyme isocitrate lyase (ICL).; isocitrate lyase (ICL); FUNCTIONS IN: isocitrate lyase activity, catalytic activity; INVOLVED IN: carboxylic acid metabolic process, metabolic process; LOCATED IN: cellular_component unkno…	PREDICTED: isocitrate lyase [Vitis vinifera]
VIT_214s0066g00710		0.00980878	11.4'	lipid metabolism.TAG synthesis'	(at3g01570 : 98.2) Oleosin family protein; FUNCTIONS IN: molecular_function unknown; INVOLVED IN: lipid storage; LOCATED IN: monolayer-surrounded lipid storage body, integral to membrane, membrane; CONTAINS InterPro DOMAIN/s: Oleosin (InterPro:IPR000136); BEST Arabidopsis thaliana protein match is: oleosin 2 (TAIR:AT5G40420.1); Has 516 Blast hits to 516 proteins in 52 species: Archae - 0; Bacteri…	PREDICTED: oleosin 5-like [Vitis vinifera]
VIT_207s0031g03000		0.00959125	1.3.1'	PS.calvin cycle.rubisco large subunit'	(p56648|rbl_vitvi : 344.0) Ribulose bisphosphate carboxylase large chain precursor (EC 4.1.1.39) (RuBisCO large subunit) - Vitis vinifera (Grape) & (atcg00490 : 341.0) large subunit of RUBISCO. Protein is tyrosine-phosphorylated and its phosphorylation state is modulated in response to ABA in Arabidopsis thaliana seeds.; RBCL; FUNCTIONS IN: ribulose-bisphosphate carboxylase activity; INVOLVED IN:…	ribulose-1,5-bisphosphate carboxylase/oxygenase large subunit, partial (plastid) [Diplotaxis tenuifolia]
VIT_212s0059g02420		0.00924779	20.2.2'	stress.abiotic.cold'	(at1g05260 : 462.0) Encodes a cold-inducible cationic peroxidase that is involved in the stress response. In response to low temperature, RCI3 transcripts accumulate in the aerial part and in roots of etiolated seedlings but only in roots of light-grown seedlings.; RARE COLD INDUCIBLE GENE 3 (RCI3); FUNCTIONS IN: peroxidase activity; INVOLVED IN: response to desiccation, response to cold, hyperos…	PREDICTED: peroxidase 27 [Vitis vinifera]
VIT_209s0002g02430		0.00877061	34.16'	transport.ABC transporters and multidrug resistance systems'	(at3g21250 : 1712.0) member of MRP subfamily; multidrug resistance-associated protein 6 (MRP6); CONTAINS InterPro DOMAIN/s: ATPase, AAA+ type, core (InterPro:IPR003593), ABC transporter-like (InterPro:IPR003439), ABC transporter integral membrane type 1 (InterPro:IPR017940), ABC transporter, transmembrane domain, type 1 (InterPro:IPR011527), ABC transporter, transmembrane domain (InterPro:IPR0011…	PREDICTED: ABC transporter C family member 8 isoform X1 [Vitis vinifera]
VIT_207s0129g00790		0.00873089	1.3.1'	PS.calvin cycle.rubisco large subunit'	(p56648|rbl_vitvi : 184.0) Ribulose bisphosphate carboxylase large chain precursor (EC 4.1.1.39) (RuBisCO large subunit) - Vitis vinifera (Grape) & (atcg00490 : 179.0) large subunit of RUBISCO. Protein is tyrosine-phosphorylated and its phosphorylation state is modulated in response to ABA in Arabidopsis thaliana seeds.; RBCL; FUNCTIONS IN: ribulose-bisphosphate carboxylase activity; INVOLVED IN:…	PREDICTED: cytochrome P450 81E8-like [Vitis vinifera]
VIT_207s0005g05600		0.00871438	11.8.3'	lipid metabolism.'exotics' (steroids, squalene etc).UDP-glucose:sterol glucosyltransferase'	(at3g07020 : 867.0) UDP-Glycosyltransferase superfamily protein; FUNCTIONS IN: transferase activity, transferring glycosyl groups; INVOLVED IN: lipid glycosylation, carbohydrate metabolic process, metabolic process; LOCATED IN: plasma membrane, membrane; EXPRESSED IN: 25 plant structures; EXPRESSED DURING: 15 growth stages; CONTAINS InterPro DOMAIN/s: Glycosyl transferase, family 28 (InterPro:IPR…	PREDICTED: sterol 3-beta-glucosyltransferase UGT80A2 isoform X1 [Vitis vinifera]
VIT_213s0101g00210		0.00856082	35.2'	not assigned.unknown'	(original description: gene=VIT_213s0101g00210 CDS=756-869)'	hypothetical protein ES319_A03G028100v1 [Gossypium barbadense]
VIT_206s0080g00920		0.00850766	1.1.2.2'	PS.lightreaction.photosystem I.PSI polypeptide subunits'	(at1g08380 : 206.0) Encodes subunit O of photosystem I.; photosystem I subunit O (PSAO); FUNCTIONS IN: molecular_function unknown; INVOLVED IN: response to salt stress, photosynthesis, light harvesting in photosystem I; LOCATED IN: thylakoid, photosystem I, chloroplast; EXPRESSED IN: 21 plant structures; EXPRESSED DURING: 13 growth stages; CONTAINS InterPro DOMAIN/s: Photosystem I PsaO (InterPro:…	PREDICTED: photosystem I subunit O [Vitis vinifera]
VIT_208s0007g00410	VviMYB91A	0.00841981	27.3.25'	RNA.regulation of transcription.MYB domain transcription factor family'	(at2g37630 : 484.0) Encodes a MYB-domain protein involved in specification of the leaf proximodistal axis. Mutation results in lobed and dissected leaves with a characteristic asymmetry. Homologous to the Antirrhinum PHANTASTICA (PHAN) and maize ROUGH SHEATH2 (RS2) genes Asymmetric placement of auxin response at the distal leaf tip precedes visible asymmetric leaf growth. Acts alongside AXR1 to e…	PREDICTED: transcription factor AS1 [Vitis vinifera]
VIT_207s0005g05180		0.00834251	35.2'	not assigned.unknown'	no hits & (original description: gene=VIT_207s0005g05180 CDS=50-427)'	PREDICTED: glycine-rich protein 5 [Vitis vinifera]
VIT_211s0052g01230		0.00822415	10.6.2'	cell wall.degradation.mannan-xylose-arabinose-fucose'	(at5g57550 : 393.0) xyloglucan endotransglycosylase-related protein (XTR3); xyloglucan endotransglucosylase/hydrolase 25 (XTH25); FUNCTIONS IN: hydrolase activity, acting on glycosyl bonds, xyloglucan:xyloglucosyl transferase activity; INVOLVED IN: plant-type cell wall biogenesis; LOCATED IN: endomembrane system, cell wall, apoplast; EXPRESSED IN: 9 plant structures; EXPRESSED DURING: 8 growth st…	PREDICTED: probable xyloglucan endotransglucosylase/hydrolase protein 23 [Vitis vinifera]
VIT_219s0015g02590		0.00799581	26.9'	misc.glutathione S transferases'	(p49332|gstxc_tobac : 332.0) Probable glutathione S-transferase parC (EC 2.5.1.18) (Auxin-regulated protein parC) - Nicotiana tabacum (Common tobacco) & (at1g17180 : 316.0) Encodes glutathione transferase belonging to the tau class of GSTs. Naming convention according to Wagner et al. (2002).; glutathione S-transferase TAU 25 (GSTU25); CONTAINS InterPro DOMAIN/s: Thioredoxin fold (InterPro:IPR012…	PREDICTED: probable glutathione S-transferase [Vitis vinifera]
VIT_209s0002g00580		0.00794487	26.28'	misc.GDSL-motif lipase'	(at5g40990 : 309.0) Component of plant resistance. Contains lipase signature motif and GDSL domain. Directly interferes with the fungal infection process by acting on fungal cell walls through its action as a antimicrobial compound. Critical component for both local and systemic resistance responses in the incompatible interaction with Alternaria brassicicola in the ethylene-dependent pathway.; G…	PREDICTED: GDSL esterase/lipase 1 isoform X1 [Vitis vinifera]
VIT_201s0010g03620		0.00785957	1.1.2.1'	PS.lightreaction.photosystem I.LHC-I'	(p13869|cb12_pethy : 479.0) Chlorophyll a-b binding protein, chloroplast precursor (LHCI type II CAB) - Petunia hybrida (Petunia) & (at3g61470 : 449.0) Encodes a component of the light harvesting antenna complex of photosystem I.; photosystem I light harvesting complex gene 2 (LHCA2); FUNCTIONS IN: chlorophyll binding; INVOLVED IN: photosynthesis, light harvesting in photosystem I, photosynthesis…	PREDICTED: chlorophyll a-b binding protein, chloroplastic [Vitis vinifera]
VIT_207s0005g05400	VviABI3a	0.00772792	17.1.2'	hormone metabolism.abscisic acid.signal transduction'	(at3g24650 : 454.0) Homologous to the maize transcription factor Viviparous-1. Full length ABI3 protein binds to the highly conserved RY motif [DNA motif CATGCA(TG)], present in many seed-specific promoters, and the B3 domains of this transcription factor is necessary for the specific interaction with the RY element. Transcriptional activity of ABI3 requires the B3 DNA-binding domain and an activ…	PREDICTED: B3 domain-containing transcription factor ABI3 isoform X2 [Vitis vinifera]
VIT_201s0011g02960	VviLAR1	0.00753167	16.8.5.1'	secondary metabolism.flavonoids.isoflavones.isoflavone reductase'	(loc_os03g15360.1 : 397.0) no description available & (p52579|ifrh_tobac : 255.0) Isoflavone reductase homolog A622 (EC 1.3.1.-) - Nicotiana tabacum (Common tobacco) & (at1g75290 : 228.0) encodes a protein whose sequence is similar to an isoflavone reductase; NAD(P)-binding Rossmann-fold superfamily protein; FUNCTIONS IN: oxidoreductase activity, acting on NADH or NADPH; INVOLVED IN: metabolic pr…	leucoanthocyanidin reductase 1 [Vitis vinifera]
VIT_213s0073g00600		0.00733168	30.2.6'	signalling.receptor kinases.leucine rich repeat VI'	(at3g03770 : 635.0) Leucine-rich repeat protein kinase family protein; FUNCTIONS IN: protein serine/threonine kinase activity, protein kinase activity, ATP binding; INVOLVED IN: transmembrane receptor protein tyrosine kinase signaling pathway, protein amino acid phosphorylation; LOCATED IN: endomembrane system; EXPRESSED IN: 22 plant structures; EXPRESSED DURING: 13 growth stages; CONTAINS InterP…	PREDICTED: probable inactive leucine-rich repeat receptor-like protein kinase At3g03770-like [Vitis vinifera]
VIT_217s0000g09000		0.00716449	11.4'	lipid metabolism.TAG synthesis'	(p29527|oleo6_goshi : 107.0) Oleosin 18.2 kDa - Gossypium hirsutum (Upland cotton) & (ipr000136 : 102.45318) Oleosin & (at5g40420 : 102.0) Encodes oleosin2, a protein found in oil bodies, involved in seed lipid accumulation. Suppression of OLEO1 (and OLEO2) resulted in an aberrant phenotype of embryo cells that contain unusually large oilbodies that are not normally observed in seeds. Changes in …	PREDICTED: oleosin 18.2 kDa [Vitis vinifera]
VIT_206s0004g03130		0.00682304	27.3.4'	RNA.regulation of transcription.ARF, Auxin Response Factor family'	(at5g60450 : 848.0) Encodes a member of the ARF family of transcription factors which mediate auxin responses. ARF4 appears to have redundant function with ETT(ARF3) in specifying abaxial cell identity.; auxin response factor 4 (ARF4); FUNCTIONS IN: sequence-specific DNA binding transcription factor activity; INVOLVED IN: vegetative phase change, regulation of transcription, DNA-dependent, abaxia…	PREDICTED: auxin response factor 4 [Vitis vinifera]
VIT_214s0128g00200		0.00650682	29.5.4'	protein.degradation.aspartate protease'	(q8rvh5|7sbg2_soybn : 394.0) Basic 7S globulin 2 precursor (Bg) (SBg7S) [Contains: Basic 7S globulin 2 high kDa subunit; Basic 7S globulin 2 low kDa subunit] - Glycine max (Soybean) & (at1g03220 : 357.0) Eukaryotic aspartyl protease family protein; FUNCTIONS IN: aspartic-type endopeptidase activity; INVOLVED IN: response to salt stress; LOCATED IN: cell wall, plasma membrane, membrane, plant-type…	PREDICTED: basic 7S globulin [Vitis vinifera]
VIT_216s0098g01170	VviHDZ28	0.00631713	27.3.22'	RNA.regulation of transcription.HB,Homeobox transcription factor family'	(at3g61890 : 168.0) Encodes a homeodomain leucine zipper class I (HD-Zip I) protein. Loss of function mutant has abnormally shaped leaves and stems.; homeobox 12 (HB-12); CONTAINS InterPro DOMAIN/s: Homeobox, conserved site (InterPro:IPR017970), Homeobox (InterPro:IPR001356), Homeodomain-like (InterPro:IPR009057), Helix-turn-helix motif, lambda-like repressor (InterPro:IPR000047), Leucine zipper,…	PREDICTED: homeobox-leucine zipper protein ATHB-12 [Vitis vinifera]
VIT_207s0151g00640		0.00613486	33.1'	development.storage proteins'	(loc_os03g46100.1 : 320.0) no description available & (p15590|glb1_maize : 318.0) Globulin-1 S allele precursor (GLB1-S) (7S-like) - Zea mays (Maize) & (at3g22640 : 217.0) PAP85; FUNCTIONS IN: nutrient reservoir activity; INVOLVED IN: biological_process unknown; LOCATED IN: plant-type cell wall; EXPRESSED IN: stem, seed; EXPRESSED DURING: seedling growth, seed development stages; CONTAINS InterPr…	PREDICTED: vicilin-like antimicrobial peptides 2-3 [Vitis vinifera]
VIT_213s0019g02630	VviPSBA	0.00595072	1.1.1.2'	PS.lightreaction.photosystem II.PSII polypeptide subunits'	(q9bbu3|psba_lotja : 683.0) Photosystem Q(B) protein (32 kDa thylakoid membrane protein) (Photosystem II protein D1) - Lotus japonicus & (atcg00020 : 682.0) Encodes chlorophyll binding protein D1, a part of the photosystem II reaction center core; photosystem II reaction center protein A (PSBA); FUNCTIONS IN: chlorophyll binding; INVOLVED IN: photosynthesis, light reaction; LOCATED IN: in 6 compo…	PSII 32 kDa protein [Vitis vinifera]
VIT_216s0039g00220		0.00568824	34.19.2'	transport.Major Intrinsic Proteins.TIP'	(at1g17810 : 365.0) beta-tonoplast intrinsic protein (beta-TIP) mRNA, complete; beta-tonoplast intrinsic protein (BETA-TIP); FUNCTIONS IN: water channel activity; INVOLVED IN: transport, transmembrane transport; LOCATED IN: integral to membrane, membrane; EXPRESSED DURING: seedling growth; CONTAINS InterPro DOMAIN/s: Major intrinsic protein, conserved site (InterPro:IPR022357), Aquaporin (InterPr…	PREDICTED: probable aquaporin TIP3-2 [Vitis vinifera]
VIT_215s0021g00260		0.00497844	35.2'	not assigned.unknown'	no hits & (original description: gene=VIT_215s0021g00260 CDS=1-336)'	hypothetical protein M569_00237 [Genlisea aurea]
VIT_200s0733g00010		0.00488852	9.9'	mitochondrial electron transport / ATP synthesis.F1-ATPase'	(p18260|atpam_helan : 739.0) ATP synthase subunit alpha, mitochondrial (EC 3.6.3.14) - Helianthus annuus (Common sunflower) & (loc_osm1g00580.1 : 694.0) no description available & (atmg01190 : 676.0) ATPase subunit 1; ATP synthase subunit 1 (ATP1); FUNCTIONS IN: copper ion binding, cobalt ion binding, zinc ion binding; INVOLVED IN: response to oxidative stress; LOCATED IN: mitochondrion, cell wal…	ATP synthase F1 subunit 1 (mitochondrion) [Hevea brasiliensis]
VIT_217s0000g02470		0.00488547	20.1'	stress.biotic'	(at1g18250 : 399.0) encodes a thaumatin-like protein; ATLP-1; INVOLVED IN: response to other organism; LOCATED IN: endomembrane system; EXPRESSED IN: 19 plant structures; EXPRESSED DURING: 13 growth stages; CONTAINS InterPro DOMAIN/s: Thaumatin, conserved site (InterPro:IPR017949), Thaumatin, pathogenesis-related (InterPro:IPR001938); BEST Arabidopsis thaliana protein match is: Pathogenesis-relat…	PREDICTED: thaumatin-like protein [Vitis vinifera]
VIT_211s0052g01650		0.00471878	20.1'	stress.biotic'	(at4g25780 : 231.0) CAP (Cysteine-rich secretory proteins, Antigen 5, and Pathogenesis-related 1 protein) superfamily protein; FUNCTIONS IN: molecular_function unknown; INVOLVED IN: biological_process unknown; LOCATED IN: endomembrane system, extracellular region; EXPRESSED IN: 14 plant structures; EXPRESSED DURING: 11 growth stages; CONTAINS InterPro DOMAIN/s: Allergen V5/Tpx-1 related, conserve…	PREDICTED: pathogenesis-related protein PR-1 [Vitis vinifera]
VIT_201s0011g03670		0.00461042	28.1'	DNA.synthesis/chromatin structure'	(at1g68290 : 411.0) Encodes a putative endonuclease but no demonstrable endonuclease activity, either towards single stranded DNA or mismatches, has been seen in vitro.; endonuclease 2 (ENDO 2); FUNCTIONS IN: endonuclease activity, nucleic acid binding; INVOLVED IN: DNA catabolic process; LOCATED IN: endomembrane system; EXPRESSED IN: 23 plant structures; EXPRESSED DURING: 14 growth stages; CONTA…	PREDICTED: endonuclease 2 [Vitis vinifera]
VIT_212s0055g01110		0.00427624	1.1.1.1'	PS.lightreaction.photosystem II.LHC-II'	(p36494|cb4_spiol : 400.0) Chlorophyll a-b binding protein CP24, chloroplast precursor - Spinacia oleracea (Spinach) & (at1g15820 : 387.0) Lhcb6 protein (Lhcb6), light harvesting complex of photosystem II.; light harvesting complex photosystem II subunit 6 (LHCB6); FUNCTIONS IN: chlorophyll binding; INVOLVED IN: photosynthesis, nonphotochemical quenching; LOCATED IN: in 7 components; EXPRESSED IN…	PREDICTED: chlorophyll a-b binding protein CP24 10A, chloroplastic [Vitis vinifera]
VIT_208s0007g07930		0.00411767	30.2.99'	signalling.receptor kinases.misc'	(at5g06940 : 985.0) Leucine-rich repeat receptor-like protein kinase family protein; FUNCTIONS IN: kinase activity; INVOLVED IN: protein amino acid phosphorylation; LOCATED IN: endomembrane system; EXPRESSED IN: 15 plant structures; EXPRESSED DURING: 6 growth stages; CONTAINS InterPro DOMAIN/s: Protein kinase, catalytic domain (InterPro:IPR000719), Leucine-rich repeat-containing N-terminal domain…	PREDICTED: LOW QUALITY PROTEIN: probably inactive leucine-rich repeat receptor-like protein kinase At5g06940 [Vitis vinifera]
VIT_216s0022g02170		0.00411758	10.6.2'	cell wall.degradation.mannan-xylose-arabinose-fucose'	(loc_os09g34920.1 : 582.0) no description available & (at2g28100 : 504.0) Encodes a protein with &#945;-fucosidase activity. The activity was assessed on 2'-fucosyl-lactitol. AtFUC1 was not able to act on XXFG substrates, at least when heterologously expressed in <i>Pichia pastoris</i>. The enzyme has been postulated to act on fucosylated substrates other than xyloglucan oligosaccharides. was sho…	PREDICTED: alpha-L-fucosidase 1-like [Vitis vinifera]
VIT_219s0014g03660		0.0039993	1.1.1.1'	PS.lightreaction.photosystem II.LHC-II'	(at5g54270 : 484.0) Lhcb3 protein is a component of the main light harvesting chlorophyll a/b-protein complex of Photosystem II (LHC II).; light-harvesting chlorophyll B-binding protein 3 (LHCB3); FUNCTIONS IN: structural molecule activity; INVOLVED IN: photosynthesis; LOCATED IN: light-harvesting complex, thylakoid, chloroplast thylakoid membrane, chloroplast; EXPRESSED IN: 24 plant structures; …	PREDICTED: chlorophyll a-b binding protein 13, chloroplastic [Vitis vinifera]
VIT_205s0049g01780		0.00368457	33.99'	development.unspecified'	(at4g26740 : 366.0) Encodes caleosin, a 27-kDa protein found within seed lipid bodies. Gene is expressed preferentially in the embryo, has similarity to a rice ABA-responsive gene, EFA27. Catalyze hydroperoxide-dependent mono-oxygenation reactions. Require calcium for peroxygenase activity. Probably deeply buried in lipid droplets or microsomes.; seed gene 1 (ATS1); FUNCTIONS IN: heme oxygenase (…	PREDICTED: peroxygenase [Vitis vinifera]
VIT_201s0010g01260		0.00345139	35.2'	not assigned.unknown'	no hits & (original description: gene=VIT_201s0010g01260 CDS=296-400)'	ORF44l [Pinus koraiensis]
VIT_209s0002g08330		0.00330116	1.1.2.2'	PS.lightreaction.photosystem I.PSI polypeptide subunits'	(q7yjx3|psab_calfe : 484.0) Photosystem I P700 chlorophyll a apoprotein A2 (PsaB) (PSI-B) - Calycanthus fertilis var. ferax (Calycanthus floridus var. glaucus) & (loc_osp1g00330.1 : 478.0) no description available & (atcg00340 : 474.0) Encodes the D1 subunit of photosystem I and II reaction centers.; PSAB; FUNCTIONS IN: chlorophyll binding; INVOLVED IN: photosynthesis, light harvesting in photosy…	glycosyltransferase [Alphaproteobacteria bacterium TMED89]
VIT_218s0041g00740		0.00308746	26.2'	misc.UDP glucosyl and glucoronyl transferases'	(at3g16520 : 374.0) UDP-glucosyl transferase 88A1 (UGT88A1); FUNCTIONS IN: in 6 functions; INVOLVED IN: metabolic process; LOCATED IN: cellular_component unknown; EXPRESSED IN: 22 plant structures; EXPRESSED DURING: 13 growth stages; CONTAINS InterPro DOMAIN/s: UDP-glucuronosyl/UDP-glucosyltransferase (InterPro:IPR002213); BEST Arabidopsis thaliana protein match is: UDP-glucosyl transferase 72B3 …	PREDICTED: UDP-glycosyltransferase 88F3 [Vitis vinifera]
VIT_201s0011g03450		0.00306475	26.3.1'	misc.gluco-, galacto- and mannosidases.alpha-galactosidase'	(at1g68560 : 1396.0) Encodes a bifunctional alpha-l-arabinofuranosidase/beta-d-xylosidase that belongs to family 3 of glycoside hydrolases.; alpha-xylosidase 1 (XYL1); FUNCTIONS IN: xyloglucan 1,6-alpha-xylosidase activity, xylan 1,4-beta-xylosidase activity, alpha-N-arabinofuranosidase activity, hydrolase activity, hydrolyzing O-glycosyl compounds; INVOLVED IN: response to cadmium ion, xylan cat…	PREDICTED: alpha-xylosidase 1 [Vitis vinifera]
VIT_202s0025g04864	Vvigfh2	0.00296941	26.10'	misc.cytochrome P450'	(at2g45550 : 451.0) member of CYP76C; "cytochrome P450, family 76, subfamily C, polypeptide 4" (CYP76C4); FUNCTIONS IN: electron carrier activity, monooxygenase activity, iron ion binding, oxygen binding, heme binding; INVOLVED IN: oxidation reduction; EXPRESSED IN: stem, root, carpel; EXPRESSED DURING: 4 anthesis; CONTAINS InterPro DOMAIN/s: Cytochrome P450 (InterPro:IPR001128), Cytochrome P450,…	PREDICTED: ripening-related P-450 enzyme-like isoform X1 [Vitis vinifera]
VIT_202s0025g04550		0.00279255	26.8'	misc.nitrilases, *nitrile lyases, berberine bridge enzymes, reticuline oxidases, troponine reductases'	(loc_os04g48400.1 : 768.0) no description available & (at1g12570 : 737.0) Glucose-methanol-choline (GMC) oxidoreductase family protein; FUNCTIONS IN: aldehyde-lyase activity, oxidoreductase activity, acting on CH-OH group of donors, FAD binding; INVOLVED IN: alcohol metabolic process; LOCATED IN: endomembrane system; EXPRESSED IN: 17 plant structures; EXPRESSED DURING: 9 growth stages; CONTAINS I…	PREDICTED: protein HOTHEAD [Vitis vinifera]
VIT_214s0083g01140		0.00257227	33.99'	development.unspecified'	(at3g29970 : 119.0) B12D protein; FUNCTIONS IN: molecular_function unknown; INVOLVED IN: biological_process unknown; LOCATED IN: endomembrane system; EXPRESSED IN: 8 plant structures; EXPRESSED DURING: F mature embryo stage, 4 leaf senescence stage, petal differentiation and expansion stage, E expanded cotyledon stage, D bilateral stage; CONTAINS InterPro DOMAIN/s: B12D (InterPro:IPR010530); BEST…	PREDICTED: uncharacterized protein LOC100258293 [Vitis vinifera]
VIT_201s0026g00350		0.00248851	35.2'	not assigned.unknown'	(at1g60060 : 418.0) Serine/threonine-protein kinase WNK (With No Lysine)-related; BEST Arabidopsis thaliana protein match is: Serine/threonine-protein kinase WNK (With No Lysine)-related (TAIR:AT5G53900.2); Has 3565 Blast hits to 2565 proteins in 80 species: Archae - 0; Bacteria - 3; Metazoa - 15; Fungi - 88; Plants - 227; Viruses - 0; Other Eukaryotes - 3232 (source: NCBI BLink). & (loc_os06g127…	PREDICTED: uncharacterized protein LOC100258629 [Vitis vinifera]
VIT_200s1290g00010		0.00243824	20.1'	stress.biotic'	(p36907|chix_pea : 199.0) Endochitinase precursor (EC 3.2.1.14) - Pisum sativum (Garden pea) & (loc_os06g51050.1 : 182.0) no description available & (at3g12500 : 176.0) encodes a basic chitinase involved in ethylene/jasmonic acid mediated signalling pathway during systemic acquired resistance based on expression analyses.; basic chitinase (HCHIB); FUNCTIONS IN: chitinase activity; INVOLVED IN: re…	PREDICTED: endochitinase [Vitis vinifera]
VIT_213s0101g00220		0.00238481	35.2'	not assigned.unknown'	no hits & (original description: gene=VIT_213s0101g00220 CDS=1-72)'	hypothetical protein AALP_AA3G369200 [Arabis alpina]
VIT_212s0134g00160		0.00221809	10.7'	cell wall.modification'	(at4g03210 : 449.0) encodes a member of xyloglucan endotransglucosylase/hydrolases (XTHs) that catalyze the cleavage and molecular grafting of xyloglucan chains function in loosening and rearrangement of the cell wall. Gene is expressed in shoot apex region, flower buds, flower stalks and internodes bearing flowers.; xyloglucan endotransglucosylase/hydrolase 9 (XTH9); FUNCTIONS IN: hydrolase acti…	PREDICTED: xyloglucan endotransglucosylase/hydrolase protein 9 [Vitis vinifera]
VIT_200s0125g00060		0.00203017	35.2'	not assigned.unknown'	no hits & (original description: gene=VIT_200s0125g00060 CDS=161-394)'	orf124 (mitochondrion) [Brassica carinata]
VIT_215s0024g01960		0.00200738	27.2'	RNA.transcription'	(p38550|rpoc2_tobac : 320.0) DNA-directed RNA polymerase beta'' chain (EC 2.7.7.6) (PEP) (Plastid-encoded RNA polymerase beta'' subunit) (RNA polymerase beta'' subunit) - Nicotiana tabacum (Common tobacco) & (atcg00170 : 301.0) RNA polymerase beta' subunit-2; RPOC2; FUNCTIONS IN: DNA-directed RNA polymerase activity; INVOLVED IN: RNA elongation; LOCATED IN: chloroplast, nucleoid; EXPRESSED IN: 24…	RNA polymerase beta subunit, partial (chloroplast) [Helwingia sp. Peng et al. 17408]
VIT_211s0037g00570		0.00173266	16.2'	secondary metabolism.phenylpropanoids'	(at2g19070 : 469.0) encodes a protein whose sequence is similar to anthranilate N-hydroxycinnamoyl/benzoyltransferase from Dianthus caryophyllus (gi:2239091); spermidine hydroxycinnamoyl transferase (SHT); CONTAINS InterPro DOMAIN/s: Transferase (InterPro:IPR003480); BEST Arabidopsis thaliana protein match is: hydroxycinnamoyl-CoA shikimate/quinate hydroxycinnamoyl transferase (TAIR:AT5G48930.1);…	PREDICTED: spermidine hydroxycinnamoyl transferase-like [Vitis vinifera]
VIT_212s0059g00190	VviEXPB2	0.00167018	10.7'	cell wall.modification'	(at4g28250 : 354.0) putative beta-expansin/allergen protein. Naming convention from the Expansin Working Group (Kende et al, 2004. Plant Mol Bio). Involved in the formation of nematode-induced syncytia in roots of Arabidopsis thaliana.; expansin B3 (EXPB3); INVOLVED IN: response to cyclopentenone, syncytium formation, plant-type cell wall organization, unidimensional cell growth, plant-type cell …	PREDICTED: expansin-B3 isoform X2 [Vitis vinifera]
VIT_205s0049g02240		0.00158561	34.99'	transport.misc'	(at1g04560 : 171.0) AWPM-19-like family protein; FUNCTIONS IN: molecular_function unknown; INVOLVED IN: biological_process unknown; LOCATED IN: endomembrane system; CONTAINS InterPro DOMAIN/s: AWPM-19-like (InterPro:IPR008390); BEST Arabidopsis thaliana protein match is: AWPM-19-like family protein (TAIR:AT5G46530.1); Has 177 Blast hits to 177 proteins in 19 species: Archae - 0; Bacteria - 0; Met…	PREDICTED: uncharacterized protein LOC100240897 [Vitis vinifera]
VIT_203s0038g00670		0.00157001	1.3.6'	PS.calvin cycle.aldolase'	(at2g21330 : 666.0) fructose-bisphosphate aldolase 1 (FBA1); FUNCTIONS IN: fructose-bisphosphate aldolase activity, catalytic activity; INVOLVED IN: response to cadmium ion, pentose-phosphate shunt; LOCATED IN: in 6 components; EXPRESSED IN: 24 plant structures; EXPRESSED DURING: 15 growth stages; CONTAINS InterPro DOMAIN/s: Aldolase-type TIM barrel (InterPro:IPR013785), Fructose-bisphosphate ald…	PREDICTED: fructose-bisphosphate aldolase 1, chloroplastic [Vitis vinifera]
VIT_208s0040g01950		0.00127473	29.5.11.4.2'	protein.degradation.ubiquitin.E3.RING'	(at5g60580 : 466.0) RING/U-box superfamily protein; FUNCTIONS IN: zinc ion binding; INVOLVED IN: biological_process unknown; LOCATED IN: cellular_component unknown; CONTAINS InterPro DOMAIN/s: Zinc finger, C3HC4 RING-type (InterPro:IPR018957), Zinc finger, RING-CH-type (InterPro:IPR011016); BEST Arabidopsis thaliana protein match is: RING/U-box superfamily protein (TAIR:AT3G09760.1); Has 1580 Bla…	PREDICTED: uncharacterized protein LOC100265508 [Vitis vinifera]
VIT_206s0004g06570		0.00125896	34.12'	transport.metal'	(at3g51860 : 474.0) cation exchanger 3 (CAX3); CONTAINS InterPro DOMAIN/s: Sodium/calcium exchanger membrane region (InterPro:IPR004837), Calcium/proton exchanger superfamily (InterPro:IPR004798), Calcium/proton exchanger (InterPro:IPR004713); BEST Arabidopsis thaliana protein match is: cation exchanger 1 (TAIR:AT2G38170.1); Has 3567 Blast hits to 3405 proteins in 1022 species: Archae - 24; Bacte…	PREDICTED: vacuolar cation/proton exchanger 3 [Vitis vinifera]
VIT_204s0008g03950		0.000954394	20.2.3'	stress.abiotic.drought/salt'	(at5g25610 : 326.0) responsive to dehydration 22 (RD22) mediated by ABA; RESPONSIVE TO DESSICATION 22 (RD22); FUNCTIONS IN: nutrient reservoir activity; INVOLVED IN: response to desiccation, response to salt stress, response to abscisic acid stimulus; LOCATED IN: endomembrane system; EXPRESSED IN: 21 plant structures; EXPRESSED DURING: 13 growth stages; CONTAINS InterPro DOMAIN/s: BURP (InterPro:…	rd22-c protein precursor [Vitis vinifera]
VIT_212s0059g00490		0.000917564	35.2'	not assigned.unknown'	no hits & (original description: gene=VIT_212s0059g00490 CDS=267-575)'	PREDICTED: glycine-rich protein-like [Cucumis sativus]
VIT_217s0000g06350	VviLHCA1	0.000793638	1.1.2.1'	PS.lightreaction.photosystem I.LHC-I'	(at3g47470 : 444.0) Encodes a chlorophyll a/b-binding protein that is more similar to the PSI Cab proteins than the PSII cab proteins. The predicted protein is about 20 amino acids shorter than most known Cab proteins.; light-harvesting chlorophyll-protein complex I subunit A4 (LHCA4); FUNCTIONS IN: chlorophyll binding; INVOLVED IN: response to karrikin, photosynthesis; LOCATED IN: in 7 component…	PREDICTED: chlorophyll a-b binding protein 4, chloroplastic [Vitis vinifera]
VIT_200s0125g00070		0.000705408	35.2'	not assigned.unknown'	no hits & (original description: gene=VIT_200s0125g00070 CDS=286-393)'	hypothetical protein SOVF_152770 [Spinacia oleracea]
VIT_201s0010g02460		0.000600965	4.1.8'	glycolysis.cytosolic branch.glyceraldehyde 3-phosphate dehydrogenase (GAP-DH)'	(loc_os04g40950.1 : 588.0) no description available & (at3g04120 : 578.0) encodes cytosolic GADPH (C subunit) involved in the glycolytic pathway but also interacts with H2O2 potentially placing it in a signalling cascade induced by ROS.; glyceraldehyde-3-phosphate dehydrogenase C subunit 1 (GAPC1); FUNCTIONS IN: glyceraldehyde-3-phosphate dehydrogenase (phosphorylating) activity, copper ion bindi…	PREDICTED: glyceraldehyde-3-phosphate dehydrogenase, cytosolic [Vitis vinifera]
VIT_206s0004g01841		0.000392511	35.2'	not assigned.unknown'	no hits & (original description: gene=VIT_206s0004g01841 CDS=220-438)'	hypothetical protein Ccrd_021079 [Cynara cardunculus var. scolymus]
VIT_218s0001g07340		0.000227408	27.3.99'	RNA.regulation of transcription.unclassified'	(at1g09750 : 480.0) Eukaryotic aspartyl protease family protein; FUNCTIONS IN: aspartic-type endopeptidase activity; INVOLVED IN: proteolysis; LOCATED IN: apoplast, cell wall, plant-type cell wall; EXPRESSED IN: 22 plant structures; EXPRESSED DURING: 14 growth stages; CONTAINS InterPro DOMAIN/s: Peptidase aspartic (InterPro:IPR021109), Peptidase aspartic, catalytic (InterPro:IPR009007), Peptidase…	PREDICTED: aspartyl protease AED3 [Vitis vinifera]
VIT_203s0091g00040	VviGT1	0.000111492	26.2'	misc.UDP glucosyl and glucoronyl transferases'	(at4g15480 : 552.0) Encodes a protein that might have sinapic acid:UDP-glucose glucosyltransferase activity.; UGT84A1; CONTAINS InterPro DOMAIN/s: UDP-glucuronosyl/UDP-glucosyltransferase (InterPro:IPR002213); BEST Arabidopsis thaliana protein match is: UDP-Glycosyltransferase superfamily protein (TAIR:AT4G15490.1); Has 7986 Blast hits to 7909 proteins in 477 species: Archae - 0; Bacteria - 354; …	PREDICTED: limonoid UDP-glucosyltransferase [Vitis vinifera]
VIT_213s0064g01660		-1.26807e-05	26.3'	misc.gluco-, galacto- and mannosidases'	(loc_os04g39900.1 : 565.0) no description available & (at2g44480 : 554.0) beta glucosidase 17 (BGLU17); FUNCTIONS IN: cation binding, hydrolase activity, hydrolyzing O-glycosyl compounds, catalytic activity; INVOLVED IN: carbohydrate metabolic process; EXPRESSED IN: stem, hypocotyl, sepal, male gametophyte, root; EXPRESSED DURING: 4 anthesis; CONTAINS InterPro DOMAIN/s: Glycoside hydrolase, famil…	PREDICTED: beta-glucosidase 13 [Vitis vinifera]
VIT_206s0061g00550		-7.97605e-05	10.7'	cell wall.modification'	(at2g36870 : 405.0) xyloglucan endotransglucosylase/hydrolase 32 (XTH32); FUNCTIONS IN: hydrolase activity, acting on glycosyl bonds, hydrolase activity, hydrolyzing O-glycosyl compounds; INVOLVED IN: carbohydrate metabolic process; LOCATED IN: endomembrane system; EXPRESSED IN: 19 plant structures; EXPRESSED DURING: 13 growth stages; CONTAINS InterPro DOMAIN/s: Concanavalin A-like lectin/glucana…	yloglucan endo-transglycosylase [Vitis labrusca x Vitis vinifera]
VIT_210s0003g00620		-0.000185016	26.28'	misc.GDSL-motif lipase'	(at5g45950 : 411.0) GDSL-like Lipase/Acylhydrolase superfamily protein; FUNCTIONS IN: hydrolase activity, acting on ester bonds, carboxylesterase activity; INVOLVED IN: lipid metabolic process; LOCATED IN: endomembrane system; EXPRESSED IN: 20 plant structures; EXPRESSED DURING: 13 growth stages; CONTAINS InterPro DOMAIN/s: Lipase, GDSL (InterPro:IPR001087); BEST Arabidopsis thaliana protein matc…	PREDICTED: GDSL esterase/lipase At5g45950 [Vitis vinifera]
VIT_218s0001g11610		-0.000561499	35.2'	not assigned.unknown'	no hits & (original description: gene=VIT_218s0001g11610 CDS=172-405)'	unnamed protein product, partial [Vitis vinifera]
VIT_213s0067g02300		-0.000872872	35.1'	not assigned.no ontology'	(loc_os12g02040.1 : 87.4) no description available & (at5g27760 : 80.5) Hypoxia-responsive family protein; CONTAINS InterPro DOMAIN/s: Hypoxia induced protein, conserved region (InterPro:IPR007667); BEST Arabidopsis thaliana protein match is: Hypoxia-responsive family protein (TAIR:AT3G05550.1); Has 1807 Blast hits to 1807 proteins in 277 species: Archae - 0; Bacteria - 0; Metazoa - 736; Fungi - …	AT5G27760
VIT_212s0028g03350	VviSPB1	-0.00120797	33.3'	development.squamosa promoter binding like (SPL)'	(at1g53160 : 152.0) Encodes a member of the SPL (squamosa-promoter binding protein-like)gene family, a novel gene family encoding DNA binding proteins and putative transcription factors. Contains the SBP-box, which encodes the SBP-domain, required and sufficient for interaction with DNA. It is involved in regulation of flowering and vegetative phase change. Its temporal expression is regulated by…	PREDICTED: squamosa promoter-binding protein 1 isoform X2 [Vitis vinifera]
VIT_212s0057g00080		-0.00179563	20.2.4'	stress.abiotic.touch/wounding'	(at4g10270 : 96.7) Wound-responsive family protein; CONTAINS InterPro DOMAIN/s: Protein of unknown function wound-induced (InterPro:IPR022251); BEST Arabidopsis thaliana protein match is: Wound-responsive family protein (TAIR:AT4G10265.1); Has 183 Blast hits to 182 proteins in 16 species: Archae - 0; Bacteria - 0; Metazoa - 0; Fungi - 0; Plants - 183; Viruses - 0; Other Eukaryotes - 0 (source: NC…	PREDICTED: uncharacterized protein LOC100247673 [Vitis vinifera]
VIT_213s0073g00590		-0.0019052	35.2'	not assigned.unknown'	(atmg00030 : 108.0) hypothetical protein; unknown protein. & (reliability: 216.0) & (original description: gene=VIT_213s0073g00590 CDS=80-268)'	hypothetical protein LSAT_9X5080 [Lactuca sativa]
VIT_211s0016g04920		-0.00236825	35.2'	not assigned.unknown'	(original description: gene=VIT_211s0016g04920 CDS=347-670)'	PREDICTED: early nodulin-93 [Vitis vinifera]
VIT_219s0090g01600		-0.00242796	31.1'	cell.organisation'	(at3g20150 : 788.0) Kinesin motor family protein; FUNCTIONS IN: microtubule motor activity, ATP binding; INVOLVED IN: microtubule-based movement; LOCATED IN: chloroplast; EXPRESSED IN: 17 plant structures; EXPRESSED DURING: 9 growth stages; CONTAINS InterPro DOMAIN/s: Kinesin-related protein (InterPro:IPR010544), Kinesin, motor domain (InterPro:IPR001752); BEST Arabidopsis thaliana protein match …	PREDICTED: kinesin-like protein KIN-12F [Vitis vinifera]
VIT_217s0000g05830		-0.00251812	35.2'	not assigned.unknown'	(loc_os06g38960.2 : 212.0) no description available & (at5g62550 : 191.0) unknown protein; FUNCTIONS IN: molecular_function unknown; INVOLVED IN: biological_process unknown; LOCATED IN: plasma membrane; EXPRESSED IN: 17 plant structures; EXPRESSED DURING: 9 growth stages; Has 14949 Blast hits to 9947 proteins in 971 species: Archae - 43; Bacteria - 3248; Metazoa - 4424; Fungi - 1542; Plants - 562…	PREDICTED: uncharacterized protein LOC100241687 [Vitis vinifera]
VIT_203s0038g00150		-0.00273846	26.3.2'	misc.gluco-, galacto- and mannosidases.beta-galactosidase'	(at4g36360 : 1321.0) putative beta-galactosidase (BGAL3 gene); beta-galactosidase 3 (BGAL3); FUNCTIONS IN: beta-galactosidase activity; INVOLVED IN: carbohydrate metabolic process; LOCATED IN: endomembrane system; EXPRESSED IN: 23 plant structures; EXPRESSED DURING: 13 growth stages; CONTAINS InterPro DOMAIN/s: Glycoside hydrolase, family 35, conserved site (InterPro:IPR019801), Glycoside hydrola…	PREDICTED: beta-galactosidase 3 isoform X1 [Vitis vinifera]
VIT_218s0001g09920		-0.00295359	31.2'	cell.division'	(at4g34160 : 271.0) encodes a cyclin D-type protein involved in the switch from cell proliferation to the final stages of differentiation. The gene is transcriptionally regulated by cytokinin and brassinosteroid. Protein interacts with cyclin-dependent kinase inhibitor ICK1.; CYCLIN D3;1 (CYCD3;1); CONTAINS InterPro DOMAIN/s: Cyclin, C-terminal (InterPro:IPR004367), Cyclin D (InterPro:IPR015451),…	PREDICTED: cyclin-D3-1 [Vitis vinifera]
VIT_210s0116g00560	VviPPO	-0.00306775	35.2'	not assigned.unknown'	(original description: gene=VIT_210s0116g00560 CDS=17-1411)'	polyphenol oxidase [Vitis vinifera]
VIT_209s0002g06070		-0.00318701	33.2'	development.late embryogenesis abundant'	(o49816|lea1_cicar : 142.0) Late embryogenesis abundant protein 1 (CapLEA-1) - Cicer arietinum (Chickpea) (Garbanzo) & (at1g52690 : 130.0) Late embryogenesis abundant protein (LEA) family protein; BEST Arabidopsis thaliana protein match is: Late embryogenesis abundant protein (LEA) family protein (TAIR:AT3G15670.1); Has 35333 Blast hits to 34131 proteins in 2444 species: Archae - 798; Bacteria - …	PREDICTED: late embryogenesis abundant protein 1 [Vitis vinifera]
VIT_217s0000g05580		-0.00331948	26.22'	misc.short chain dehydrogenase/reductase (SDR)'	(loc_os03g61740.1 : 207.0) no description available & (at2g47140 : 205.0) NAD(P)-binding Rossmann-fold superfamily protein; FUNCTIONS IN: oxidoreductase activity, binding, catalytic activity; INVOLVED IN: oxidation reduction, metabolic process; LOCATED IN: cellular_component unknown; EXPRESSED IN: 6 plant structures; EXPRESSED DURING: 4 anthesis, LP.10 ten leaves visible, petal differentiation an…	PREDICTED: (-)-isopiperitenol/(-)-carveol dehydrogenase, mitochondrial [Vitis vinifera]
VIT_212s0028g03190		-0.00341778	35.1'	not assigned.no ontology'	(at2g20590 : 278.0) Reticulon family protein; INVOLVED IN: biological_process unknown; LOCATED IN: endoplasmic reticulum, chloroplast; CONTAINS InterPro DOMAIN/s: Reticulon (InterPro:IPR003388); BEST Arabidopsis thaliana protein match is: Reticulon family protein (TAIR:AT4G28430.1); Has 35333 Blast hits to 34131 proteins in 2444 species: Archae - 798; Bacteria - 22429; Metazoa - 974; Fungi - 991;…	PREDICTED: reticulon-like protein B17 [Vitis vinifera]
VIT_216s0098g01080		-0.00344586	27.3.50'	RNA.regulation of transcription.General Transcription'	(at4g37740 : 159.0) Growth regulating factor encoding transcription activator. One of the nine members of a GRF gene family, containing nuclear targeting domain. Mutants result in smaller leaves indicating the role of the gene in leaf development. Expressed in root, shoot and flower; growth-regulating factor 2 (GRF2); CONTAINS InterPro DOMAIN/s: Glutamine-Leucine-Glutamine, QLQ (InterPro:IPR01497…	PREDICTED: growth-regulating factor 4 isoform X1 [Vitis vinifera]
VIT_200s0125g00020		-0.00344841	35.2'	not assigned.unknown'	(atmg00030 : 118.0) hypothetical protein; unknown protein. & (reliability: 236.0) & (original description: gene=VIT_200s0125g00020 CDS=3-128)'	unknown [Medicago truncatula]
VIT_217s0053g00590		-0.00346479	35.2'	not assigned.unknown'	(loc_os03g01980.1 : 197.0) no description available & (at3g17680 : 145.0) Kinase interacting (KIP1-like) family protein; CONTAINS InterPro DOMAIN/s: KIP1-like (InterPro:IPR011684); BEST Arabidopsis thaliana protein match is: Kinase interacting (KIP1-like) family protein (TAIR:AT1G48405.1). & (reliability: 290.0) & (original description: gene=VIT_217s0053g00590 CDS=1-1401)'	PREDICTED: kinase-interacting family protein [Vitis vinifera]
VIT_205s0077g02330		-0.00348528	35.1'	not assigned.no ontology'	(at3g06880 : 708.0) Transducin/WD40 repeat-like superfamily protein; FUNCTIONS IN: binding, nucleotide binding; LOCATED IN: cellular_component unknown; CONTAINS InterPro DOMAIN/s: WD40 repeat 2 (InterPro:IPR019782), WD40 repeat, conserved site (InterPro:IPR019775), WD40 repeat (InterPro:IPR001680), WD40 repeat-like-containing domain (InterPro:IPR011046), WD40-repeat-containing domain (InterPro:IP…	PREDICTED: putative E3 ubiquitin-protein ligase LIN-1 isoform X3 [Vitis vinifera]
VIT_206s0004g05870		-0.00356106	31.1.1.2'	cell.organisation.cytoskeleton.mikrotubuli'	(at5g62700 : 829.0) encodes tubulin beta-2/beta-3 chain; tubulin beta chain 3 (TUB3); FUNCTIONS IN: structural molecule activity, GTP binding, GTPase activity; INVOLVED IN: response to cold; LOCATED IN: tubulin complex, cell wall; EXPRESSED IN: cultured cell, seed; CONTAINS InterPro DOMAIN/s: Beta tubulin (InterPro:IPR002453), Tubulin (InterPro:IPR000217), Tubulin/FtsZ, GTPase domain (InterPro:IP…	PREDICTED: tubulin beta-2 chain [Vitis vinifera]
VIT_211s0052g00630		-0.00364118	35.2'	not assigned.unknown'	(at2g18969 : 117.0) BEST Arabidopsis thaliana protein match is: sequence-specific DNA binding transcription factors;transcription regulators (TAIR:AT4G30180.1); Has 30201 Blast hits to 17322 proteins in 780 species: Archae - 12; Bacteria - 1396; Metazoa - 17338; Fungi - 3422; Plants - 5037; Viruses - 0; Other Eukaryotes - 2996 (source: NCBI BLink). & (reliability: 234.0) & (original description: …	PREDICTED: uncharacterized protein At4g30180 [Vitis vinifera]
VIT_214s0108g00440		-0.00368239	31.1.1.2'	cell.organisation.cytoskeleton.mikrotubuli'	(q6vaf9|tba4_goshi : 834.0) Tubulin alpha-4 chain (Alpha-4 tubulin) - Gossypium hirsutum (Upland cotton) & (at1g50010 : 829.0) Encodes alpha-2,4 tubulin. TUA2 and TUA4 encode identical proteins.; tubulin alpha-2 chain (TUA2); FUNCTIONS IN: structural constituent of cytoskeleton; INVOLVED IN: microtubule-based process, response to salt stress; LOCATED IN: tubulin complex, cytosol, cell wall, membr…	PREDICTED: tubulin alpha chain [Vitis vinifera]
VIT_201s0026g00570		-0.00369264	20.2.99'	stress.abiotic.unspecified'	(at1g24020 : 183.0) MLP-like protein 423 (MLP423); INVOLVED IN: response to biotic stimulus, defense response; EXPRESSED IN: 22 plant structures; EXPRESSED DURING: 14 growth stages; CONTAINS InterPro DOMAIN/s: Bet v I allergen (InterPro:IPR000916); BEST Arabidopsis thaliana protein match is: MLP-like protein 28 (TAIR:AT1G70830.3). & (loc_os04g39150.1 : 179.0) no description available & (ipr000916…	PREDICTED: MLP-like protein 423 [Vitis vinifera]
VIT_203s0088g00260		-0.00376248	29.5.5'	protein.degradation.serine protease'	(loc_os04g09720.2 : 404.0) no description available & (at3g12203 : 393.0) serine carboxypeptidase-like 17 (scpl17); FUNCTIONS IN: serine-type carboxypeptidase activity; INVOLVED IN: proteolysis; LOCATED IN: endomembrane system; CONTAINS InterPro DOMAIN/s: Peptidase S10, serine carboxypeptidase (InterPro:IPR001563); BEST Arabidopsis thaliana protein match is: serine carboxypeptidase-like 16 (TAIR:…	PREDICTED: serine carboxypeptidase-like 16 [Vitis vinifera]
VIT_208s0040g00930		-0.00384382	31.3'	cell.cycle'	(p25011|ccnb1_soybn : 511.0) G2/mitotic-specific cyclin S13-6 (B-like cyclin) - Glycine max (Soybean) & (at5g06150 : 414.0) Encodes a cyclin whose expression is reduced in response to high salt.; CYC1BAT; CONTAINS InterPro DOMAIN/s: Cyclin, C-terminal (InterPro:IPR004367), Cyclin-like (InterPro:IPR011028), Cyclin, N-terminal (InterPro:IPR006671), Cyclin, A/B/D/E (InterPro:IPR014400), Cyclin (Inte…	PREDICTED: G2/mitotic-specific cyclin S13-7 [Vitis vinifera]
VIT_213s0064g01760		-0.00402529	26.3'	misc.gluco-, galacto- and mannosidases'	(ipr001360 : 1500.0) Glycoside hydrolase, family 1 & (at2g44450 : 641.0) beta glucosidase 15 (BGLU15); FUNCTIONS IN: cation binding, hydrolase activity, hydrolyzing O-glycosyl compounds, catalytic activity; INVOLVED IN: carbohydrate metabolic process; LOCATED IN: cell wall, plant-type cell wall; EXPRESSED IN: 23 plant structures; EXPRESSED DURING: 14 growth stages; CONTAINS InterPro DOMAIN/s: Gly…	PREDICTED: beta-glucosidase 12 [Vitis vinifera]
VIT_202s0025g04280		-0.00432841	20.2'	stress.abiotic'	(p25096|p21_soybn : 345.0) Protein P21 - Glycine max (Soybean) & (at4g11650 : 310.0) osmotin-like protein; osmotin 34 (OSM34); INVOLVED IN: defense response to fungus, incompatible interaction, response to salt stress, defense response to bacterium, incompatible interaction, response to other organism; LOCATED IN: endomembrane system; EXPRESSED IN: 6 plant structures; EXPRESSED DURING: 4 anthesis…	PREDICTED: protein P21 isoform X1 [Vitis vinifera]
VIT_213s0067g00110		-0.00454083	26.10'	misc.cytochrome P450'	(at5g24910 : 625.0) member of CYP714A; "cytochrome P450, family 714, subfamily A, polypeptide 1" (CYP714A1); FUNCTIONS IN: electron carrier activity, monooxygenase activity, iron ion binding, oxygen binding, heme binding; INVOLVED IN: oxidation reduction; LOCATED IN: endomembrane system; EXPRESSED IN: 10 plant structures; EXPRESSED DURING: 4 anthesis, F mature embryo stage, petal differentiation …	PREDICTED: cytochrome P450 714A1 isoform X2 [Vitis vinifera]
VIT_218s0001g14130		-0.00489422	27.3.11'	RNA.regulation of transcription.C2H2 zinc finger family'	(at1g75710 : 476.0) C2H2-like zinc finger protein; FUNCTIONS IN: sequence-specific DNA binding transcription factor activity, zinc ion binding, nucleic acid binding; LOCATED IN: intracellular; EXPRESSED IN: 22 plant structures; EXPRESSED DURING: 13 growth stages; CONTAINS InterPro DOMAIN/s: Zinc finger, C2H2-like (InterPro:IPR015880), Zinc finger, C2H2-type (InterPro:IPR007087); BEST Arabidopsis …	PREDICTED: uncharacterized protein LOC100250572 [Vitis vinifera]
VIT_201s0010g02030		-0.00499796	35.2'	not assigned.unknown'	no hits & (original description: gene=VIT_201s0010g02030 CDS=302-487)'	PREDICTED: defensin Ec-AMP-D2 [Vitis vinifera]
VIT_200s0386g00050		-0.00524841	10.7'	cell wall.modification'	(at4g37800 : 182.0) xyloglucan endotransglucosylase/hydrolase 7 (XTH7); FUNCTIONS IN: hydrolase activity, acting on glycosyl bonds, xyloglucan:xyloglucosyl transferase activity, hydrolase activity, hydrolyzing O-glycosyl compounds; INVOLVED IN: carbohydrate metabolic process, cellular glucan metabolic process; LOCATED IN: endomembrane system, cell wall, apoplast; EXPRESSED IN: 17 plant structures…	PREDICTED: probable xyloglucan endotransglucosylase/hydrolase protein 7 [Vitis vinifera]
VIT_211s0016g02380	VviACO3	-0.00525885	17.5.1.2'	hormone metabolism.ethylene.synthesis-degradation.1-aminocyclopropane-1-carboxylate oxidase'	(at2g19590 : 468.0) encodes a protein whose sequence is similar to 1-aminocyclopropane-1-carboxylate oxidase; ACC oxidase 1 (ACO1); CONTAINS InterPro DOMAIN/s: Oxoglutarate/iron-dependent oxygenase (InterPro:IPR005123); BEST Arabidopsis thaliana protein match is: 2-oxoglutarate (2OG) and Fe(II)-dependent oxygenase superfamily protein (TAIR:AT1G12010.1); Has 7815 Blast hits to 7777 proteins in 927…	PREDICTED: 1-aminocyclopropane-1-carboxylate oxidase 1 [Theobroma cacao]
VIT_202s0025g01220		-0.0056297	27.3.53'	RNA.regulation of transcription.High mobility group (HMG) family'	(at4g23800 : 298.0) HMG (high mobility group) box protein; FUNCTIONS IN: sequence-specific DNA binding transcription factor activity; LOCATED IN: nucleus, chloroplast; EXPRESSED IN: 19 plant structures; EXPRESSED DURING: 11 growth stages; CONTAINS InterPro DOMAIN/s: High mobility group, superfamily (InterPro:IPR009071), High mobility group, HMG1/HMG2 (InterPro:IPR000910); BEST Arabidopsis thalian…	PREDICTED: high mobility group B protein 6 [Vitis vinifera]
VIT_200s0499g00020		-0.00567719	35.2'	not assigned.unknown'	(at5g16250 : 256.0) unknown protein; BEST Arabidopsis thaliana protein match is: unknown protein (TAIR:AT3G02640.1); Has 1807 Blast hits to 1807 proteins in 277 species: Archae - 0; Bacteria - 0; Metazoa - 736; Fungi - 347; Plants - 385; Viruses - 0; Other Eukaryotes - 339 (source: NCBI BLink). & (loc_os04g41900.1 : 167.0) no description available & (reliability: 512.0) & (original description: g…	PREDICTED: uncharacterized protein LOC100267455 [Vitis vinifera]
VIT_201s0010g03510	VviFAOMT	-0.00570429	16.2.1.6'	secondary metabolism.phenylpropanoids.lignin biosynthesis.CCoAOMT'	(at1g67980 : 286.0) Encodes S-adenosyl-L-methionine: transcaffeoyl Coenzyme A 3-O-methyltransferase.; caffeoyl-CoA 3-O-methyltransferase (CCOAMT); CONTAINS InterPro DOMAIN/s: O-methyltransferase, family 3 (InterPro:IPR002935); BEST Arabidopsis thaliana protein match is: S-adenosyl-L-methionine-dependent methyltransferases superfamily protein (TAIR:AT1G24735.2); Has 35333 Blast hits to 34131 prote…	FAOMT_VITVI RecName: Full=Flavonoid 3',5'-methyltransferase; AltName: Full=Anthocyanin-O-methyltransferase; Short=VvAOMT
VIT_214s0066g01600		-0.00586224	35.1'	not assigned.no ontology'	(at5g14890 : 121.0) NHL domain-containing protein; LOCATED IN: endomembrane system; EXPRESSED IN: 7 plant structures; EXPRESSED DURING: L mature pollen stage, M germinated pollen stage, 4 anthesis, petal differentiation and expansion stage; CONTAINS InterPro DOMAIN/s: NHL repeat (InterPro:IPR001258), Six-bladed beta-propeller, TolB-like (InterPro:IPR011042); BEST Arabidopsis thaliana protein matc…	unnamed protein product, partial [Vitis vinifera]
VIT_207s0129g01100		-0.00592129	31.3'	cell.cycle'	(at5g67260 : 334.0) Encode CYCD3;2, a CYCD3 D-type cyclin. Important for determining cell number in developing lateral organs. Mediating cytokinin effects in apical growth and development.; CYCLIN D3;2 (CYCD3;2); FUNCTIONS IN: cyclin-dependent protein kinase activity; INVOLVED IN: regulation of cell cycle, regulation of cell proliferation; LOCATED IN: nucleus; EXPRESSED IN: 24 plant structures; E…	PREDICTED: cyclin-D3-3 [Vitis vinifera]
VIT_211s0016g01320	VviMYBPA2	-0.00603746	16.5.1.2.1'	secondary metabolism.sulfur-containing.glucosinolates.regulation.aliphatic'	(loc_os03g29614.1 : 209.0) no description available & (p10290|mybc_maize : 197.0) Anthocyanin regulatory C1 protein - Zea mays (Maize) & (at5g35550 : 193.0) TT2 encodes a R2R3 MYB domain putative transcription factor that acts as a key determinant in the proanthocyanidin accumulation of developing seed. It is thought that a ternary complex composed of TT2, TT8 and TTG1 is necessary for correct ex…	uncharacterized protein LOC100264512 [Vitis vinifera]
VIT_207s0104g01830		-0.00613293	26.9'	misc.glutathione S transferases'	(p46440|gstf2_tobac : 197.0) Glutathione S-transferase APIC (EC 2.5.1.18) (GST class-phi) - Nicotiana tabacum (Common tobacco) & (at2g47730 : 183.0) Encodes glutathione transferase belonging to the phi class of GSTs. Naming convention according to Wagner et al. (2002).; glutathione S-transferase phi 8 (GSTF8); FUNCTIONS IN: glutathione transferase activity, glutathione binding; INVOLVED IN: in 8 …	PREDICTED: glutathione S-transferase [Vitis vinifera]
VIT_207s0151g01070	VviCPS	-0.00629518	17.6.1.1'	hormone metabolism.gibberelin.synthesis-degradation.copalyl diphosphate synthase'	(o04408|ksa_pea : 826.0) Ent-kaurene synthase A, chloroplast precursor (EC 5.5.1.13) (Ent-copalyl diphosphate synthase) (KSA) - Pisum sativum (Garden pea) & (at4g02780 : 735.0) Catalyzes the conversion of geranylgeranyl pyrophosphate (GGPP) to copalyl pyrophosphate (CPP) of gibberellin biosynthesis; GA REQUIRING 1 (GA1); CONTAINS InterPro DOMAIN/s: Terpene synthase, metal-binding domain (InterPro…	unnamed protein product, partial [Vitis vinifera]
VIT_200s0389g00040		-0.00638131	17.3.1.1.5'	hormone metabolism.brassinosteroid.synthesis-degradation.BRs.metabolic regulation'	(loc_os01g43740.1 : 468.0) no description available & (q05047|c72a1_catro : 416.0) Cytochrome P450 72A1 (EC 1.3.3.9) (CYPLXXII) (Secologanin synthase) (SLS) - Catharanthus roseus (Rosy periwinkle) (Madagascar periwinkle) & (at3g14680 : 414.0) putative cytochrome P450; "cytochrome P450, family 72, subfamily A, polypeptide 14" (CYP72A14); FUNCTIONS IN: electron carrier activity, monooxygenase activ…	PREDICTED: cytochrome P450 CYP72A219 [Vitis vinifera]
VIT_200s0516g00020		-0.00660859	30.3'	signalling.calcium'	(loc_os06g47330.1 : 896.0) no description available & (at3g20290 : 895.0) Encodes AtEHD1, one of the Arabidopsis Eps15 homology domain proteins involved in endocytosis (AtEHD2, At4g05520).; EPS15 homology domain 1 (EHD1); FUNCTIONS IN: GTP binding, GTPase activity, calcium ion binding; INVOLVED IN: endocytosis; LOCATED IN: endosome, microsome, membrane, cytoplasm; EXPRESSED IN: 24 plant structure…	PREDICTED: EH domain-containing protein 1 [Vitis vinifera]
VIT_202s0087g00930		-0.00669249	17.1.1.1.10'	hormone metabolism.abscisic acid.synthesis-degradation.synthesis.9-cis-epoxycarotenoid dioxygenase'	(at4g19170 : 752.0) chloroplast-targeted member of a family of enzymes similar to nine-cis-epoxycarotenoid dioxygenase; nine-cis-epoxycarotenoid dioxygenase 4 (NCED4); LOCATED IN: chloroplast, plastoglobule; EXPRESSED IN: 16 plant structures; EXPRESSED DURING: 9 growth stages; CONTAINS InterPro DOMAIN/s: Carotenoid oxygenase (InterPro:IPR004294); BEST Arabidopsis thaliana protein match is: nine-c…	PREDICTED: probable carotenoid cleavage dioxygenase 4, chloroplastic [Vitis vinifera]
VIT_208s0007g06430		-0.00681593	35.2'	not assigned.unknown'	no hits & (original description: gene=VIT_208s0007g06430 CDS=79-474)'	PREDICTED: 11 kDa late embryogenesis abundant protein [Vitis vinifera]
VIT_206s0004g01690		-0.00697988	28.1.3.2.3'	DNA.synthesis/chromatin structure.histone.core.H3'	(at5g65360 : 228.0) Histone superfamily protein; FUNCTIONS IN: DNA binding; INVOLVED IN: nucleosome assembly; LOCATED IN: chloroplast, nucleosome; EXPRESSED IN: 23 plant structures; EXPRESSED DURING: 14 growth stages; CONTAINS InterPro DOMAIN/s: Histone H3 (InterPro:IPR000164), Histone-fold (InterPro:IPR009072), Histone core (InterPro:IPR007125); BEST Arabidopsis thaliana protein match is: Histon…	hypothetical protein CARUB_v10021660mg [Capsella rubella]
VIT_213s0064g00560		-0.00722592	28.1'	DNA.synthesis/chromatin structure'	(loc_os02g47150.1 : 1738.0) no description available & (at3g23890 : 1716.0) Encodes a topoisomerase II that is highly expressed in young seedlings. The protein is localized in the nucleus and gene expression levels are increased in proliferative tissues.; topoisomerase II (TOPII); CONTAINS InterPro DOMAIN/s: DNA topoisomerase, type IIA, subunit A/C-terminal (InterPro:IPR002205), DNA topoisomerase…	PREDICTED: DNA topoisomerase 2 [Vitis vinifera]
VIT_215s0048g00500	VviPME17	-0.00735826	10.8.1'	cell wall.pectin*esterases.PME'	(at3g60730 : 567.0) Plant invertase/pectin methylesterase inhibitor superfamily; FUNCTIONS IN: enzyme inhibitor activity, pectinesterase activity; INVOLVED IN: cell wall modification; LOCATED IN: endomembrane system, cell wall, plant-type cell wall; EXPRESSED IN: flower; CONTAINS InterPro DOMAIN/s: Pectinesterase, active site (InterPro:IPR018040), Pectin lyase fold/virulence factor (InterPro:IPR0…	PREDICTED: probable pectinesterase/pectinesterase inhibitor 36 isoform X1 [Vitis vinifera]
VIT_201s0011g03210		-0.00737314	29.5.4'	protein.degradation.aspartate protease'	(at1g25510 : 568.0) Eukaryotic aspartyl protease family protein; FUNCTIONS IN: aspartic-type endopeptidase activity; INVOLVED IN: proteolysis; LOCATED IN: endomembrane system; EXPRESSED IN: 13 plant structures; EXPRESSED DURING: 6 growth stages; CONTAINS InterPro DOMAIN/s: Peptidase aspartic (InterPro:IPR021109), Peptidase aspartic, catalytic (InterPro:IPR009007), Peptidase A1 (InterPro:IPR001461…	PREDICTED: protein ASPARTIC PROTEASE IN GUARD CELL 1 [Vitis vinifera]
VIT_218s0001g11710		-0.00794006	1.1.1.2'	PS.lightreaction.photosystem II.PSII polypeptide subunits'	(q40459|psbo_tobac : 566.0) Oxygen-evolving enhancer protein 1, chloroplast precursor (OEE1) (33 kDa subunit of oxygen evolving system of photosystem II) (OEC 33 kDa subunit) (33 kDa thylakoid membrane protein) - Nicotiana tabacum (Common tobacco) & (loc_os01g31690.1 : 541.0) no description available & (at3g50820 : 523.0) Encodes a protein which is an extrinsic subunit of photosystem II and which…	PREDICTED: oxygen-evolving enhancer protein 1, chloroplastic [Vitis vinifera]
VIT_200s0179g00340		-0.00794274	28.1.3.2.1'	DNA.synthesis/chromatin structure.histone.core.H2A'	(at3g54560 : 215.0) Encodes HTA11, a histone H2A protein.; histone H2A 11 (HTA11); FUNCTIONS IN: DNA binding; INVOLVED IN: flower development, detection of temperature stimulus, defense response to bacterium; LOCATED IN: nucleus, nucleosome; EXPRESSED IN: 24 plant structures; EXPRESSED DURING: 13 growth stages; CONTAINS InterPro DOMAIN/s: Histone H2A (InterPro:IPR002119), Histone-fold (InterPro:I…	PREDICTED: histone H2A variant 1 [Vitis vinifera]
VIT_206s0004g04370		-0.00836691	28.1.3.2.4'	DNA.synthesis/chromatin structure.histone.core.H4'	(at5g59970 : 153.0) Histone superfamily protein; FUNCTIONS IN: DNA binding; INVOLVED IN: nucleosome assembly; LOCATED IN: vacuole; CONTAINS InterPro DOMAIN/s: Histone H4, conserved site (InterPro:IPR019809), Histone-fold (InterPro:IPR009072), Histone core (InterPro:IPR007125), Histone H4 (InterPro:IPR001951); BEST Arabidopsis thaliana protein match is: Histone superfamily protein (TAIR:AT5G59690.…	histone H4 [Zea mays]
VIT_218s0001g10040		-0.00855508	10.5.3'	cell wall.cell wall proteins.LRR'	(at3g19320 : 323.0) Leucine-rich repeat (LRR) family protein; LOCATED IN: endomembrane system; EXPRESSED IN: root; CONTAINS InterPro DOMAIN/s: Leucine-rich repeat (InterPro:IPR001611); BEST Arabidopsis thaliana protein match is: Leucine-rich repeat (LRR) family protein (TAIR:AT1G49750.1); Has 128497 Blast hits to 47794 proteins in 2067 species: Archae - 184; Bacteria - 14728; Metazoa - 28641; Fun…	_LRR-RLK, partial [Vernicia fordii]
VIT_208s0040g01200		-0.00870096	26.22'	misc.short chain dehydrogenase/reductase (SDR)'	(loc_os08g39960.1 : 344.0) no description available & (at3g55290 : 329.0) NAD(P)-binding Rossmann-fold superfamily protein; FUNCTIONS IN: oxidoreductase activity, binding, catalytic activity; INVOLVED IN: oxidation reduction, metabolic process; LOCATED IN: peroxisome; EXPRESSED IN: leaf; CONTAINS InterPro DOMAIN/s: Short-chain dehydrogenase/reductase, conserved site (InterPro:IPR020904), NAD(P)-b…	PREDICTED: uncharacterized protein LOC100253435 [Vitis vinifera]
VIT_200s0480g00070		-0.00893407	35.2'	not assigned.unknown'	(original description: gene=VIT_200s0480g00070 CDS=413-568)'	polyphenol oxidase [Vitis vinifera]
VIT_209s0002g03140		-0.00898598	26.28'	misc.GDSL-motif lipase'	(at3g16370 : 484.0) GDSL-like Lipase/Acylhydrolase superfamily protein; FUNCTIONS IN: hydrolase activity, acting on ester bonds, carboxylesterase activity; INVOLVED IN: lipid metabolic process; LOCATED IN: apoplast; EXPRESSED IN: 22 plant structures; EXPRESSED DURING: 14 growth stages; CONTAINS InterPro DOMAIN/s: Lipase, GDSL (InterPro:IPR001087); BEST Arabidopsis thaliana protein match is: GDSL-…	PREDICTED: GDSL esterase/lipase APG [Vitis vinifera]
VIT_205s0049g00840		-0.0090117	35.2'	not assigned.unknown'	no hits & (original description: gene=VIT_205s0049g00840 CDS=31-819)'	PREDICTED: early nodulin-75-like [Vitis vinifera]
VIT_209s0002g00450		-0.00907529	29.5.1'	protein.degradation.subtilases'	(at3g14240 : 1199.0) Subtilase family protein; FUNCTIONS IN: identical protein binding, serine-type endopeptidase activity; INVOLVED IN: proteolysis, negative regulation of catalytic activity; LOCATED IN: endomembrane system; EXPRESSED IN: 22 plant structures; EXPRESSED DURING: 13 growth stages; CONTAINS InterPro DOMAIN/s: Protease-associated PA (InterPro:IPR003137), Proteinase inhibitor, propept…	PREDICTED: subtilisin-like protease SBT1.5 [Vitis vinifera]
VIT_205s0051g00590	0	-0.0091803	10.6.3'	cell wall.degradation.pectate lyases and polygalacturonases'	(at1g04680 : 688.0) Pectin lyase-like superfamily protein; FUNCTIONS IN: lyase activity, pectate lyase activity; INVOLVED IN: biological_process unknown; LOCATED IN: membrane; EXPRESSED IN: 23 plant structures; EXPRESSED DURING: 13 growth stages; CONTAINS InterPro DOMAIN/s: Pectin lyase fold/virulence factor (InterPro:IPR011050), AmbAllergen (InterPro:IPR018082), Pectate lyase/Amb allergen (Inter…	PREDICTED: probable pectate lyase 8 [Vitis vinifera]
VIT_214s0083g00260		-0.00934558	35.2'	not assigned.unknown'	no hits & (original description: gene=VIT_214s0083g00260 CDS=30-374)'	unnamed protein product, partial [Vitis vinifera]
VIT_218s0001g01570		-0.00950219	20.2.1'	stress.abiotic.heat'	(at3g46230 : 139.0) member of the class I small heat-shock protein (sHSP) family, which accounts for the majority of sHSPs in maturing seeds; heat shock protein 17.4 (HSP17.4); INVOLVED IN: response to heat; LOCATED IN: cellular_component unknown; EXPRESSED IN: 15 plant structures; EXPRESSED DURING: M germinated pollen stage, LP.04 four leaves visible, 4 anthesis, C globular stage, petal differen…	PREDICTED: 16.9 kDa class I heat shock protein 1 [Vitis vinifera]
VIT_216s0098g00800		-0.00977707	15.2'	metal handling.binding, chelation and storage'	(at4g27590 : 134.0) Heavy metal transport/detoxification superfamily protein ; FUNCTIONS IN: copper ion binding, metal ion binding; INVOLVED IN: copper ion transport, metal ion transport; LOCATED IN: cellular_component unknown; EXPRESSED IN: 8 plant structures; EXPRESSED DURING: 6 growth stages; CONTAINS InterPro DOMAIN/s: Heavy metal transport/detoxification protein (InterPro:IPR006121); BEST Ar…	unnamed protein product, partial [Vitis vinifera]
VIT_201s0127g00870		-0.00981397	10.6.3'	cell wall.degradation.pectate lyases and polygalacturonases'	(at1g23760 : 816.0) Encodes aromatic rich glycoprotein JP630.; JP630; CONTAINS InterPro DOMAIN/s: BURP (InterPro:IPR004873); BEST Arabidopsis thaliana protein match is: polygalacturonase 2 (TAIR:AT1G70370.2); Has 1783 Blast hits to 1423 proteins in 248 species: Archae - 0; Bacteria - 362; Metazoa - 287; Fungi - 197; Plants - 556; Viruses - 4; Other Eukaryotes - 377 (source: NCBI BLink). & (loc_os…	PREDICTED: polygalacturonase 1 beta-like protein 1 [Vitis vinifera]
VIT_209s0002g04080		-0.00998946	27.3.40'	RNA.regulation of transcription.Aux/IAA family'	(at4g29080 : 166.0) phytochrome-associated protein 2 (PAP2); phytochrome-associated protein 2 (PAP2); FUNCTIONS IN: sequence-specific DNA binding transcription factor activity; INVOLVED IN: response to auxin stimulus, regulation of translation; LOCATED IN: intracellular, nucleus; EXPRESSED IN: 22 plant structures; EXPRESSED DURING: 13 growth stages; CONTAINS InterPro DOMAIN/s: Aux/IAA-ARF-dimeris…	PREDICTED: auxin-responsive protein IAA27 [Vitis vinifera]
VIT_203s0088g00810	VviPR1	-0.0104402	20.1'	stress.biotic'	(p11670|prb1_tobac : 235.0) Basic form of pathogenesis-related protein 1 precursor (PRP 1) - Nicotiana tabacum (Common tobacco) & (at2g14610 : 218.0) PR1 gene expression is induced in response to a variety of pathogens. It is a useful molecular marker for the SAR response. Though the Genbank record for the cDNA associated to this gene is called 'PR-1-like', the sequence actually corresponds to PR…	PREDICTED: pathogenesis-related protein 1 [Vitis vinifera]
[truncated: 214 more rows]

## Sheet: Table S7
Table S7: Cluster memberships of clusters obtained from the clusteranalysis PN/PNP
C0_PN/PNP (724 genes)	C1_PN/PNP (353 genes)	C2_PN/PNP (46 genes)	C3_PN/PNP (376 genes)	C4_PN/PNP (178 genes)	C5_PN/PNP (263 genes)	C6_PN/PNP (914 genes)	C7_PN/PNP (160 genes)	C8_PN/PNP (127 genes)	C9_PN/PNP (13 genes)	C10_PN/PNP (37 genes)	C11_PN/PNP (93 genes)	C12_PN/PNP (32 genes)
[truncated: 914 more rows]

## Sheet: Table S8
Table S8: Cluster memberships of clusters obtained from the clusteranalysis PN
[truncated: 747 more rows]

## Sheet: Table S9
Table S9: Cluster memberships of clusters obtained from the clusteranalysis PNP
[truncated: 1,556 more rows]

[truncated: 14 more sheets: Table S10, Table S11, Table S12, Table S13, Table S14, Table S15, Table S16, Table S17, Table S18, Table S19, Table S20, Table S21, Table S22, Table S23]
